# Supplementary material for: Hidden genomic diversity drives niche partitioning in a cosmopolitan eukaryotic picophytoplankton
Source: ISME J. 2024 Aug 14;18(1):wrae163. doi: 10.1093/ismejo/wrae163 (PMC11409870; doi:10.1093/ismejo/wrae163)
Supplement: Supplementary_Table_2nd_submission_final_version_wrae163 [file supplementary_table_2nd_submission_final_version_wrae163.xlsx]

## Sheet: Table S1
Supplementary Table S1. Bathycoccus strains isolated from the coastal waters of northern South China Sea (NSCS).
Name	Sampling site	Latitude and longitude	Sampling depth (m)	Sampling date	Isolation method	Culture conditions	Status
UST710	HKUST Pier	22°20'16.63"N, 114°16'8.15"E	2	2021-01-08	0.8 μm PC filtration, 4 rounds of serial dilution	20 °C, L1 medium	Live cultures
LFS504	Lau Fau Shan Pier	22°28'7.88"N, 113°58'51.47"E	2	2021-01-13	0.8 μm PC filtration	20 °C, L1 medium	Extracted DNA
UST810	HKUST Pier	22°20'16.63"N, 114°16'8.15"E	2	2021-01-15	0.8 μm PC filtration	20 °C, L1 medium	Extracted DNA
SH208	Shui Hau Bay	22°13'17.59"N, 113°55'13.66"E	0	2021-02-05	1 μm PC filtration, 3 rounds of serial dilution	20 °C, L1 medium	Live cultures
UST1105	HKUST Pier	22°20'16.63"N, 114°16'8.15"E	2	2021-02-26	0.8 μm PC filtration	20 °C, L1 medium	Extracted DNA
UST1109	HKUST Pier	22°20'16.63"N, 114°16'8.15"E	2	2021-02-26	1 μm PC filtration	20 °C, L1 medium	Extracted DNA
SK1502	Sai Kung PM7 station	22°19'45.96"N, 114°18'21.39"E	2	2021-04-23	0.6 μm PC filtration	20 °C, L1 medium	Extracted DNA
UST1310	HKUST Pier	22°20'16.63"N, 114°16'8.15"E	2	2021-04-23	0.8 μm PC filtration	20 °C, L1 medium	Extracted DNA
UST1413	HKUST Pier	22°20'16.63"N, 114°16'8.15"E	2	2021-12-08	1 μm PC filtration	20 °C, L1 medium	Cryopreservation
UST1414	HKUST Pier	22°20'16.63"N, 114°16'8.15"E	2	2021-12-08	1 μm PC filtration	20 °C, L1 medium	Cryopreservation
UST1412	HKUST Pier	22°20'16.63"N, 114°16'8.15"E	2	2021-12-08	1 μm PC filtration, 3 rounds of serial dilution	20 °C, L1 medium	Live cultures
UST1411	HKUST Pier	22°20'16.63"N, 114°16'8.15"E	2	2021-12-08	1 μm PC filtration	20 °C, L1 medium	Extracted DNA
UST1509	HKUST Pier	22°20'16.63"N, 114°16'8.15"E	2	2021-12-17	0.8 μm PC filtration	20 °C, L1 medium	Cryopreservation
UST1506	HKUST Pier	22°20'16.63"N, 114°16'8.15"E	2	2021-12-17	0.8 μm PC filtration	20 °C, L1 medium	Cryopreservation
TP107	Tai Po Waterfront Park Pier	22°27'3.38"N, 114°11'35.54"E	2	2021-12-17	0.8 μm PC filtration	20 °C, L1 medium	Extracted DNA
TP108	Tai Po Waterfront Park Pier	22°27'3.38"N, 114°11'35.54"E	2	2021-12-17	0.8 μm PC filtration	20 °C, L1 medium	Extracted DNA
TP114	Tai Po Waterfront Park Pier	22°27'3.38"N, 114°11'35.54"E	2	2021-12-17	1 μm PC filtration	20 °C, L1 medium	Extracted DNA
UST1507	HKUST Pier	22°20'16.63"N, 114°16'8.15"E	2	2021-12-17	0.8 μm PC filtration	20 °C, L1 medium	Extracted DNA
UST1508	HKUST Pier	22°20'16.63"N, 114°16'8.15"E	2	2021-12-17	0.8 μm PC filtration	20 °C, L1 medium	Extracted DNA
UST1510	HKUST Pier	22°20'16.63"N, 114°16'8.15"E	2	2021-12-17	0.8 μm PC filtration	20 °C, L1 medium	Extracted DNA
UST1511	HKUST Pier	22°20'16.63"N, 114°16'8.15"E	2	2021-12-17	1 μm PC filtration	20 °C, L1 medium	Extracted DNA
UST1512	HKUST Pier	22°20'16.63"N, 114°16'8.15"E	2	2021-12-17	1 μm PC filtration	20 °C, L1 medium	Extracted DNA
UST1513	HKUST Pier	22°20'16.63"N, 114°16'8.15"E	2	2021-12-17	1 μm PC filtration	20 °C, L1 medium	Extracted DNA
UST1514	HKUST Pier	22°20'16.63"N, 114°16'8.15"E	2	2021-12-17	1 μm PC filtration	20 °C, L1 medium	Extracted DNA
UST1515	HKUST Pier	22°20'16.63"N, 114°16'8.15"E	2	2021-12-17	1 μm PC filtration	20 °C, L1 medium	Extracted DNA
UST1603	HKUST Pier	22°20'16.63"N, 114°16'8.15"E	2	2022-03-30	0.6 μm PC filtration	20 °C, L1 medium	Live cultures
SK2610	Sai Kung PM7 station	22°19'45.96"N, 114°18'21.39"E	2	2022-05-01	0.8 μm PC filtration, 3 rounds of serial dilution	24 °C, L1 medium	Live cultures
LFS1209	Lau Fau Shan Pier	22°28'7.88"N, 113°58'51.47"E	2	2022-06-14	0.8 μm PC filtration, 3 rounds of serial dilution	24 °C, L1 medium	Live cultures
Note: antibiotics treatments with 50 μg/ml Ampicillin, 20 μg/ml Gentamicin, 10 μg/ml Kanamycin, and 100 μg/ml Neomycin at final concentrations (Sigma-Aldrich, USA)

## Sheet: Table S2
Supplementary Table S2. Bathycoccus sp. UST710 assembly results.
(a) Comparison for the genome assemblies between Bathycoccus sp. UST710 and the reference B. prasinos RCC1105
	Bathycoccus sp. UST710	Reference genome Bathycoccus prasinos RCC1105
Nuclear genome size (bp)	15339837	14958006
Number of chromosome	18	19
GC (%)	48.48	48.07
N50	1022868	955652
L50	7	7
Number of Predicted genes	7865	7847
Largest chromosome (bp)	1378300	1352724
BOC size (bp)	655162	663424
SOC size (bp)	172687	146238
BOC GC (%)	43	42.2
SOC GC (%)	42	41.6
(b) Completeness evaluation of the genome assembly of Bathycoccus sp. UST710 using BUSCO
C:97.0%[S:96.5%,D:0.5%],F:0.9%,M:2.1%,n:1519
Complete BUSCOs (C)	1474
Complete and single-copy BUSCOs (S)	1466
Complete and duplicated BUSCOs (D)	8
Fragmented BUSCOs (F)	13
Missing BUSCOs (M)	32
Total BUSCO groups searched	1519
(c) 18 chromosomes in Bathycoccus sp. UST710 genome assembly
Chromosome number	GC (%)	Sequence Length	Telomere to Telomere
Chromosome 1	0.491	1378300	YES
Chromosome 2	0.488	1268826	YES
Chromosome 3	0.489	1136496	YES
Chromosome 4	0.491	1106259	YES
Chromosome 5	0.485	1089102	YES
Chromosome 6	0.486	1042215	YES
Chromosome 7	0.487	1022868	YES
Chromosome 8	0.487	994464	YES
Chromosome 9	0.488	942492	YES
Chromosome 10	0.488	928971	YES
Chromosome 11	0.487	805956	YES
Chromosome 12	0.488	746348	YES
Chromosome 13	0.49	744792	YES
Chromosome 14 (BOC)	0.43	655162	YES
Chromosome 15	0.488	548868	YES
Chromosome 16	0.485	439439	YES
Chromosome 17	0.485	316592	YES
Chromosome 18 (SOC)	0.42	172687	YES

## Sheet: Table S3
Supplementary Table S3. Summary of repetitive elements in the Bathycoccus sp. UST710 genome.
Total 700508 bp ( 4.57 %)	Type			Number of elements	Length (bp)	% of genome
	Interspersed repeats	Retroelements	SINEs	2	170	1e-05
			LINEs	29	1538	0.01
			LTR elements	749	49045	0.32
		DNA transposons		555	35232	0.23
		Unclassified		7257	596088	3.89
	Tandem repeats	Satellites		75	3647	0.02
		Simple repeats		123	9038	0.06

## Sheet: Table S4
Supplementary Table S4. Indentification of endogenous viral elements in the genomes of Bathycoccus.
(a) Summary of endogenous viral elements in Bathycoccus sp. UST710 genomes detected by ViralRecall
viral_regions	replicon	start_coord (bp)	end_coord (bp)	viral_region_length (bp)	contig_length (bp)	score	number of viral_hits	number of ORFs	markers
viral_region_1	Chromosome_18	126565	166831	40266	172687	1.74529	10	30
viral_region_2	Chromosome_3	449263	476703	27440	1136496	1.67656	7	16
viral_region_3	Chromosome_3	720881	733996	13115	1136496	1.02875	6	9
viral_region_4	Chromosome_8	264254	283444	19190	994464	1.28045	5	15	RNR:488.9
viral_region_5	Chromosome_6	243351	273175	29824	1042215	3.15984	4	13
viral_region_6	Chromosome_1	26696	37185	10489	1378300	4.10203	5	8
(b) Summary of endogenous viral elements in Bathycoccus sp. UST710 genomes detected by geNomad
seq_name	length (bp)	topology	coordinates	number of genes	genetic_code	virus_score	fdr	number of hallmarks	marker_enrichment	taxonomy
Chromosome_18	172687	No terminal repeats	NA	138	11	0.7078	NA	0	13.7266	Viruses;Duplodnaviria;Heunggongvirae;Uroviricota;Caudoviricetes
(c) Identification of endogenous viral elements in genomes from different Bathycoccus clades.
Type	Genome	Clade	Name of contig/chromosome	Start (bp)	End (bp)	Sequence
1	Bathycoccus sp. UST710	BIII	Chromosome 18	126565	166831	TATCTAGAAAGCAGAGACCAATCTCGTGTTTTCCAAATAAACTCCGCTGGTGCATACTTCTTATTGACTGAACGAGGAGAAGCAATTGAATCTGCCGACATTGAATTATTCCACCAAGAAATTTGTAGACCCGAGTTATTGTACGGATGATGAAATAGATTTTCATCTAAAGAATCAAATTTATCATAAAATGATAGTATCTCGTGTTCCTCACGATGACGACGAAATATTGCTTTAAACGCTTTGTTTGAGTTTAAGAAATCTCTTTTTCTTAGGCAAAAACCGCCCCATTTTCTACATAAATATGCGTCTCTTCCATAATTTTTATCTTCCGTATTTTTTATCATTCTTCTGTAATATTCCCCGGATTTTAATGTTGCGCTCTCTGTAGGAATGTCA…
2	Bathycoccus sp. UST710	BIII	Chromosome 3	449263	476703	CACGCTTTTCTTCGCACGGCTCTCACGGGCAAGCCTTTCTTCGTGTGAATGGTCGCGCCCGTGATCATCTCCACGTCTTTCTCGTCGCACGCGAGCTCGAAGGAAAATTTCTTCAACAAGACGCTCAACGCGACCGTCGCTTCCATCATGGCGAAGACGTCGCCGGCGCACCGACGCTGCCCACCGCCGAATGGGACGTAGGCGTAGTCCGTGGCGACTTCGTTCGGGTATAATCCGGTGACTAATTCGGGGTCGTAGCCGTTCCAGCCTTCGATTTTTGGGTTGGTGAATTTGCGATCCCATCGCGAAGGGTCGAAGAGGTTCGGGTTTTCCCAGTGGTCGGGAGAGCGGTGGAGGTTCCAGACGGCGACGAAACAATCCGTGCCTTTCTTGAGTTGG…
	SCS_RJ1	BIII	k141_1112847	3	12505	ACATCGATGGTGAACAAGTAATCGATTACAAACCGAGTAACGACATCACGTCCCACGGCGTCCTCTCGAAGCTTTACGTCTTCTCTCAACCGTGGGCGGATCCAGGCCAAACGCACTTGGCAGAAACTGGCGTCAAGATTCGAAACATCGAGATCAAATGGGATGAGAAACCTGTACAAGATGAGAATGTTTTATCATGGTCATCTTTGGGAACCTCTCTGGTCGATGAAAAGCACCAAATGGAAATCAAAACTCTTGGTGGTCCTTCCGTCCAGTACGATGCGTCTGAAAACGCCATCGTTGCTAATGGCTGGACAGGCTCCCTTGACTTTTCATCTCTTCGAACGAACCGCTCGGGGGATATAACTGTCCGCTACGAAGTCTACGTTCCTGCGAAAA…
	Bathycoccus prasinos	BI	Chromosome 2	452379	475396	TACATAACTTTCACCCGCCCACTTTTCGCTAACTTTGCTATGAACGACGCTTCGCCTTTCATCGAATGCACCGTACCTTTCTTCTTCACTTTTTCCCAATAGTGGCCTAAATTTCCACCCATGAAATCGTATCCAGTGATCGTAACCGTCGCTTTCGGGTACTTTTCTAAACAATACACGATGGCTAAAATCCCCGAGGACGGCCAATGCGCGGTGTATCCGTATTTTGTGGATAATTTATGTTGTACTTCAATAGGCATGATTTCCAGCATCTTGCGAATGCCGTACTTGGCGTACGCCTTCTTGACCGTCCTAATCGTTTGTAACCGTTGTTTCAATTTCGCGTTACTCGGCTTACAACTTTCTTTCGAGCACTTTCCCGGCGTCTCATACACGACC…
	YEL_H10	BI	k141_676513	1	12389	CGGTAAAAGATATCTTTTTGTCTTCTTTCCTCCCGCGTCGTCGTCGTCTGAATCGTCGTCGACGCAGACGGAGAAGAAGAACCAAAATCGCACCCTCTTCTCGCCGCGATGGCGATGTCACTTTCATCCGCCATCCTCACGTCTTCTTTTGAAACGATACCGCCGCCGTTTTTGCTGCTGTTATTATTATTCTCGTTCTTCTTCGCGTCACTTTCACCACTCCCACTCCTTCGAAACGACAACGTTTCTTTCGCCTTTTCCCACCTTTGATTGGCCTCGTGGGCGAATTTCACTCTCTCGTAGTTCGTTCTCGCCGTTTCCAACATCCGCGCGTTTTTGTTGTTTAATAAGAAGAGACGACGACGAGAGCAGTGCACCGCGCGTTTGCCAGCTCAAACA…
	YEL_H32	BI	k141_228753	11787	30245	CACGGCTGCTTCCTTCTCTTAGCTCTGACGGGCAAACCTTTCTTGGTGTGAATGGTCGCGCCGGTGATCATCTGCACGTCTTTCTCGTCGCACGCGAGCTCGAAGGAAAATTTCTTCAGCAAGACGCTCAACGCGACCGTCGCTTCCATCATGGCGAAGACGTCGCCGGCGCACCGGCGCTGCCCGCCACCGAATGGGACGTACGCGTAGTCCGTGGCGACTTCGTTCGGGTATAACCCGGTGACTAATTCGGGGTCGTAGCCGTTCCAGCCTTCGATTTTTGGGTTGGTGAATTTGCGGTCCCATCGCGAAGGGTCGAAAAGGTCTGGATTTTCCCAGTGGTCAGGAGAGCGGTGAAGATTCCAGACCGCGATGAAACAATCCGTGCCTTTCTTCAGT…
	NP2_2E	BII	Ga0163180_10001912	212	11713	TGTCGTCGTCGTCGGTAAATAAAGACACACACGCAACACACACAGATGGCCGGTCGAAACGTCGCGAAAAGAGCGATCGATCGCGCGATCGCGTCGGCGGCGCCCACGTCGAGATATCCGCATTTCGCGGGGACGACGACGACGACGACGACGAACGCGGGGTTGTTTACGCGATGCGCGACCAGCACGGCCACTCCGTCGTCGTCGTCGTCGTCTGAATCGTCGTCTGAATCGTCGTCATCTCTGGTGAAAAATTTCGACGTCTATCGATGGTCTCCGGAAGCACCGAAAGGCTCCGAAGCGTCGAAGCCGCGGTATCAATCGTACCAAGTCGATTTGAACGATTGTGGACCGATGATGCTCGACGTGCTCTTAAAGATTAAAGACGAACAAGACCAC…
	NP3_1E	BII	Ga0115011_10003202	3	11152	CCGCCAACGACATTTCGAGGGAAGTTAACGAACCGGCGCCGAAATTTCCCTCGACGGGTCAACAGCATTCGTCCGTCGACGCGTTCCGGAGGCTTCCGAACGTGCATTTGACGTGTCCGCAGGTGCAATACGGGATGAAAAACGGCTTCGTTCCAATCGCGACGCCCGCGACGGGAATGATGATGATGCCACCGGTGTTGAAACGAGAAGACGAGGAAGACAAAGAACGGAGGTCGGGGCATTCCGACAAGAGTGGTTTTGACTCGTTTCGGGAAGACGAGCAATCGAACCGAGAAGAAAAAACAAAGAACAACAACAACAACAACAACAATAACAACGCGAAGAAAAGAAGTCGACCACCTACTCATCCACTTCGCGATACCATCGAACGACCAGAAA…
	SCS_S3	BII	k141_1296604	11108	21671	TATTTATTCGAATCAAATTTTTTACGCGTGCGCGACACAAGAACGACGCGTCGCGCGATGGTGGACTTGGAAACGCGCGTGTTCGCCGGAACGCCGGTCACGTTCGCTAAAATACCGGGCGATCCCGTAAAGTTTGTCCCGCTGCAGTATTCGCTCATGCCGTTTCCGGTGCGTTTTTCGGGAAACCTCTTAAAGATTATGTTATATATTCTCCTCGCGAATATTTGATATTTGTCGAGAAAATCGACCGAAAGACGGGGATCGATTCGGTGGCGGGAAGACCCCGCGCGACGCGTTTTTGTTCGATCTCTCCGCGGAAATCGCGCGAATCGATATTTTTTGTTCCGATCGCCGCGTCGACGTGCACTGACTCTGCCTTTTCTTTTCCTCTCGAAACAG…
	SCS_S4	BII	k141_3087191	72807	98531	TGCAAGCCACTACGCAGCTCGCGTGTAACCCGTTTTCATTAAACCCAGAATACTCTCGATGCCTTAAACTGACTGGTAAACGTTCCCGTCGTGGAATGACCGCTTTTCTTCGAGGATCATCGAACGAGGAAGCCTCCACATCATCGGAAGATACGGATAGTGCGCCGAAGGATTCCATTCAATCGAAAGCGAAAAGGATGTGGACGCGAGCGGACAAATATCACGCGCATGCTATTAGCGGTGGACTATATTCTCTTTTAGGTTTTGATGTCATGTATGAGTGGTGTAGAAATGATTATGGTGCAATCTTTGGAGGCGAGATAAGTAGCGTAACAACAACAACAACAACAACAACAACAACAACGGCAATAGTAGAGGATTGGAGCGCCATGGCTTCGA…
	SCS_S5	BII	k141_5016435	8011	33760	TGCAAGCCACTACGCAGCTCGCGTGTAACCCGTTTTCATTAAACCCAGAATACTCTCGATGCCTTAAACTGACTGGTAAACGTTCCCGTCGTGGAATGACCGCTTTTCTTCGAGGATCATCGAACGAGGAAGCCTCCACATCATCGGAAGATACGGATAGTGCGCCGAAGGATTCCATTCAATCGAAAGCGAAAAGGATGTGGACGCGAGCGGACAAATATCACGCGCATGCTATTAGCGGTGGACTATATTCTCTTTTAGGTTTTGATGTCATGTATGAGTGGTGTAGAAATGATTATGGTGCAATCTTTGGAGGCGAGATAAGTAGCGTAACAACAACAACAACAACAACAACAACAACGGCAATAGTAGAGGATTGGAGCGCCATGGCTTCGATAT…
	TARA_PSE_93_MAG_0017	BII	TARA_PSE_93_MAG_00017_000000000509	23	10190	TGGCCGGTCGAAACGTCGGGAAGAGAGCGATCGATCGCGCGATCGCGTCGGCGGCGGCGGCCACAACGTCGAGATATCCGCATTTCGCGGGGACGACGACGAACGCGTTGTTTACGCGATGCACGACCAGCACGGCCGCTCCGTCGTCGTCGTCGTCGTCTGAATCGTCGTCGTCTGAATCGTCGTCGTCATCTCTGGTGAAGAATTTCGACGTCTATCGATGGTCTCCGGAAGCACCGAAAGGCTCCGAAGCGTCGAAGCCGCGGTATCAATCGTACCAAGTCGATTTGAACGATTGCGGGCCGATGATGCTCGACGTGCTCTTAAAGATTAAAGACGAACAAGACCACTCGTTGAGTTTCCGCAGATCGTGCAGAGAAGGCATCTGTGGCTCGTGCG…
	TARA_ION_45_MAG_00030	BII	TARA_ION_45_MAG_00030_000000000079	24857	52616	CTCGGTCGCCGAACAGCTATGGATATGAAAGATAAATGGCGCAACTTATTACAGTTGGCGAATCTTCCGACGCAGAGCAGACGCAAACGAGAGACACCCATGAGTTTGCTTGTGGATGTTTTGGAGTTGGAAAAGAAATTCGGTGACACGAGACGAAGGGGCAGACGAACCGTTGCGACTGCGGCGACGAATAACATGAAGATGACGTCTTCGCACAAACACCATCCGCCGCAAACTGCTACGGCTGTGGCAACCGTTGTAAATTAACATTTCCTTAGTTTATGAAAAAGAAGAGATACGAAAAGAATAGTTTATTCTGTCATACTATGCATAGAACACATGAAAATAAAAACACACGCACTACTGCTGATCTCCGACTCCTATCTATTACATAACTTT…
	BAL_E1	BIV	k141_732756	7930	34769	TGAACAATCACGAGAGTTGCGAGAGATATATAAAGACGATGTATAAGAAATCGGCTGAGTATGGGATCTTGGCCGGAGTCGTTGGCGCTCCTTGGCCGAATAAGTATACGAACGCGCAAGAACCTGAAGGGTACGATTACTTTCACGAGTTGATTAACGTCGACGAGGGAACGAGGTGCGGAGGAGGGATTGCGTGGGCGTTAATGGGCGGATTAGGGATCGGCTTGCCTCCTTTGATTAACTTCGGGATGCCTGGGAATCAACGAAAATGCGACGAAGTTATTAGAGAGTGTTTAAACGGCGAAAAGATTATTTGTTTAGGTATTACTGAACCAGGAGCCGGATCGGACGTTTCGAATTTGCAATGTACGGCTAAAGACTCTGGAGATGGGTATTTCA…
	BAL_E8	BIV	k141_184465	3	19358	CTACTACTACTTCTTCAAAAACAGATCAAGATTTACACTCTGCGTATTACAACCAATCGCACGTAAAATGGCGAGCGAAAATAAGGAAGTTCTTCGAGACCGAAGTCGAACCGATCGTAGATGATTGGGATAAACAGGCAGTTTTGAACAATCACGAGAGTTGCGAGAGATATATAAAGACGATGTATAAGAAATCGGCTGAGTATGGGATCTTGGCCGGAGTCGTTGGCGCTCCTTGGCCGAATAAGTATACGAACGCGCAAGAACCTGAAGGGTACGATTACTTTCACGAGTTGATTAACGTCGACGAGGGAACGAGGTGCGGAGGAGGGATTGCGTGGGCGTTAATGGGCGGATTAGGGATCGGCTTGCCTCCTTTGATTAACTTCGGGATGCCTG…
	BAL_S2	BIV	k119_283036	2	26853	CTTTAGTCGAAGGCGTGAAGCGATGTGGGCGCGGTCAGTGGGCAGATATCAAGGCGGATGAAACACATTCAATCGCTTTAAAGAGGCGATCTGCCGTTGACTTAAAAGATAAATGGCGCAACGTCGTTCGGACGGCAATGGTACCAGTTCTTTATAAAAAACGCGAGGCGGCGGAGATTCCAGAGCAAATTCTCGATGAAATTCGTTCACTCGCTACTCAAAAAGAAAAAGAGATGATGATGACAAACACGAACACAACGAATATTGCCAACGGAGCGTCGTCGTTGTTGTCGGATGAGGACAATAATAGCGAAGAATTGAACACCAACGAAGGAAAGTGTTCCGAGGCAGTTGATGATTGTGCCACTACAATTAATGATGACGGTATAAAAAAATCTC…
	BAL_S1	BIV	k119_38897	10408	37315	TGAACAATCACGAGAGTTGCGAGAGATATATAAAGACGATGTATAAGAAATCGGCTGAGTATGGGATCTTGGCCGGAGTCGTTGGCGCTCCTTGGCCGAATAAGTATACGAACGCGCAAGAACCTGAAGGGTACGATTACTTTCACGAGTTGATTAACGTCGACGAGGGAACGAGGTGCGGAGGAGGGATTGCGTGGGCGTTAATGGGCGGATTAGGGATCGGCTTGCCTCCTTTGATTAACTTCGGGATGCCTGGGAATCAACGAAAATGCGACGAAGTTATTAGAGAGTGTTTAAACGGCGAAAAGATTATTTGTTTAGGTATTACTGAACCAGGAGCCGGATCGGACGTTTCGAATTTGCAATGTACGGCTAAAGACTCTGGAGATGGGTATTTCA…
3	Bathycoccus sp. UST710	BIII	Chromosome_3	720881	733996	TATTCGTCCATTTCTTCTTCGTCCATGGAACCATCACTATCGTCTTCTTCGTCGTCGTCCGAATCATCGTCGACGATGTGATCCAATCGGTGCATGACCACTCCGTTTTTGGCACCGGCGTCTCTTCCCCACCTTCCTAGTCTCGGCTCTTGGCCGACGCCCGCTAACAAGAACTTTCCAGACGACGCGATGGCTAATCCATTCACGAAGCCTCTTTGTGGCAAGGAATGTTTTGGTTCAAGCGCGGTATCTTTCTCCCCTGGCGTCGCTTTCCACAAACGAATCGTTCCATCTCCAGCGCCTGTGGCGCATAAGTTTGTCCCTCTACCCACCGCCGCCGAGACCACCGAACTGGCTAAATACCCACACCCTCCTCTATTTCTATCCTCTACGGAGAGA…
	BAL_S1	BIV	k119_50398	4428	16423	TAAAACTTCTTCTTCTTCTTGTTGTTGTTACTATTGTTGTTGATTTTATACGCTACTGGATTTGGGGGACGATCGACGTAATAACCGAGACCTTTCTTTCCTTTGGCAAAAAAGTAACCAACTTTAGCCCCTGAAAACTTCTTCGATGAGAGAAACGTTTTGTCCATTGTTGTTGCTGCGTTATCATCGCCTTTGATTTTCTCTTTTCTTTCGATAATGAGCTTTTTTTTATTTGGTTTCTTTTCGGCTGCGGCGGTATGAACTTTTCTGTTTTGAATTTCTTCATCATCAGGTCCACAACGCAAGTTATTCCTCATCGCAGGGTTTTTCATTTCTTCGCGTTTTTTTCGCCCCGCGCCGATTTTAGTCCCGCCATCTTGTTGTTCCCACCACGCTGGC…
4	Bathycoccus sp. UST710	BIII	Chromosome_8	264254	283444	TACATGCCGTTCCATTTCGTGGCGGTGCCGTTGCTTTTCATCTTGTTCTGGATCTCTTGGGTGTTTGCGGAAATCCGCGCTACATCGACCAGTTCGGCTTCGCAAGTGACTAACAAAGTGTCGTCTTCCGCGTCGTAGATTTCTCCCGTAGTCACGATGCGGAGCTTATTGCTCGAAATAGATTTGATTTTGCACAGTATGCGACAGGTGCGGTGAAGAGGAAATGGCTTCTTCAAGTTAACTTTGAAATTTATCGTCGTCGCGGTTGGAGCAAATTCGCACTTGGCGATTTCTGCGGTGCATTCGTCCAATATGGTTTCAATCGACCCTCCGTGTGCGGTGGTGTATCCGTGTAAACAGATTGCCGCGCCATCACCGGCTCGGACCGCACCGTGTAAC…
	CAS_S1	BIII	k119_687771	276	20358	TGGTCGCGAGAACGACGACGACGACGACGACGCGGAGGATAGAAGACGCTTCGTCTTCGCCTCTGTCTTCAAAATCATCGTCGGTCGAAGATTTGGTGGAGACGTTACCCGGGTACGAGAAACGGTTTCATCCGCATTACAGCGGGTATTTAAACGCGAAAAACGGGACGAAGTTGCACTATTGGATGGCCACGAGCACGAAAATAGTTTCGGGTAAAGAAGGGTGGAGAACGGATTGGGAGAGAAAGCCGGTCGTTCTGTGGCTCAACGGAGGTCCCGGTTCTTCTTCTTTACTCGGCATGCTCCAAGAGCAAGGACCTTTGATTATCGACGCTCAGGGAGATTTGATGGAAAACCAGTACTCGTGGACGAACGCGGGAGTAAATTTAGTCGCGTTGG…
	SCS_RJ1	BIII	k141_1356195	372	17427	TGCAAATTTTCGTGAAAACCTTGACTGGGAAAACGATCACCTTAGAGGTGGAGTCTTCGGACACCATCGATAACGTGAAAGCGAAGATCCAAGACAAAGAAGGTACGCATCGTTTTTCTTTTTCCTTCGAATGCCTTCGGAACACGTCGTCGTTTGAAAATTTTCCTCTCTCTCTCTGCGAGATCGCGCCTCTCGGAGAATTCGCGCGAAAAGCCTCTCTCTCGCGCGCGCGCAGGAAAAAAGCTGGTCGGTCAGAGATGCGCTGTGTGGAGGGAATCGTTCTTTTCGCTTTGACCTCTTTTTCCTTGAAAACGCCGGTTTGGAGCGCTCGCTTTGCTTTCCGGGAAGGGGGAGATCTGAGATTCGAATTGATTTTGGGAGTCCAACGGTGCCTTTTCG…
	JZB_S1	BI	k141_607376	3	22086	CTCTTGGTGGTAACGATATGTCGTTTTTAGCGAGAGATATTCAGCGGAAGTTAACGTTTGATAATTCCAAGAGCGAGAACAGTTGCGAGGAAGAAGAAACGGAAGGAGAGTTTGAAGGAAAGAAGAGCAGCGGAGCGACGACGACGAGTACTACGAGTACTACGACGACGACGACTAAGGAGGAAAAATTAGAAGGATCGTCGTCGTCACCACCAGGGATGTTGAACTCAGGGAAACATTTTTTGAGTCTAGAGACAACTTTGGCGGACGAGGACGATTCGGAAAACGATCGATCATCGGACGACTCGACGTCGACGAGCAGTAAAGGGAGCGCGGATGTTCTATATGAGAGAGAGTTGAAAGATGTGGCGGCGTCGCCGATTCAGGAGCCGCCGCGTC…
	SCS_S3	BII	k141_1332667	236	14563	TGAAGAAGAGTCAACGCAACGCGTCAGAAAAAGGGAAAGGACGAAGGCGTGGTGTCGGGAGGAACGCGAAAAGTTTGAAAGAGGAGAAGATAACTCGTATTTTTGCTCCTGTGCGAGTACAGAAAGACGAGGACGAGGTGGTAGAAGAAGACGAAGATGAGCAACAGAAGACTACCAAGGAGCGAAAGAAGGCCACCGTTGTCGCAACGGGGGGAAGACGTTCACCTCTGCTTCATAAATTCCCACCAGATGGGACCGCGGTTCCAGGTCCGAGCGCGTCGTGGTATCTGTTCCAATTTCAAAAGAGAGAGGAGGAGCTTAAGAGACAAATGAAGGAGGAGAAACTCGGTGAATAGCATTTTTTATCAATACGCCGTGGTTCTATTCTAATACATGGTA…
	TOSAG39-1	BII	LT667574.1	1	28206	GCGGGGTTCTCACGCGAAGCGCAACGCGTACCTCCAACGACGAAGAGAAAGCGGCATACAGAGAAGCGTTTTCGGGACTGCTAACGGGTTTAGCAAACCGTTTCGTCGGCGGAATTGAAAGCGACGAAGCATTTAATAACTGTGAGCTCGCGTTTGGGGACGTTAATTATGTCGTCGTGAACCTGCTGGAAGAAATGAAGGAGAAGGAAAAGGAGAGGTGGGCGCCGATGCTTAACGTGGCGTGCGATTTGGCATTGGATTCGAAAACGAGCGTGGAAATCGGGAGAGAGTGTTATCGCTTGTTGAACAAGTTGGTCGAGAGGTGTAAGTTTAACGTGAAGAAGTTTGGGGACGAGGTATTGCTCGACCCTTCAAGTAACAACAGGGACGATGAGTTGG…
5	Bathycoccus sp. UST710	BIII	Chromosome_6	243351	273175	TACAAAATTTGAGCGACGTAATACGCGATACCCGCCAAACCAACAACAGTCGCCGCCGTCGTCACCAACGGCGTGCTCAACCCACCACCAACGGCTCTCCCCGTCTCCGGATCGTACTTCGCAAACCTGCTTCTCGGCGCCGAGCATTGCGGGCAAGAGTAATCTCTATCCTGGTCGGCGAAAGGCGTCGGCAGCGCGTACACGAAACCGCAATCGACGCAAATGTGCGTCGCCCGTTCCGCTTGCGCCGCGCTCATTTTTCTCCCAAACTTCGGCGGAGCCGGTCTTTTCGGTAACCTCTTCACGTCGAACTCTTTCTCGCCCGGACCTCTCACGACGATAAAATCCACCTGGTTCGGACACGCGTTAATCGCGCTTCTCGAAAAACCAAGCTGATCG…
	Bathycoccus prasinos	BI	Chromosome 5	759702	777190	TATTCTTCTTCGCCAAAGCCGGCCCACTCGTCTTCGTCGGTATCGGTGACGACTTCCCCTCTCGCTTTTCTCGCCTTGCGCAGTTTTTCCTTCTTCTTTTGGTCTTTTTTGGAAAGCGCCGTCTTCTTCACGACTTTGACCTCGTTCCCTAACGCGTCGGTGAATTCGGTTTGATCCACAGCGGCGGTGACTTCTTTCTTGGACATTTTTGACATCCACTCGGCGTCGCCTTTGCAGTTACATCGCGCGATGCCGTCGGTTTCGTCCTTCGCCATGAGCCACGTCTCCGGGCACAACGCCGAGCAAAACTCGTTGTTGTGGGTAATCATAACCACACCGCCGTCGTAGTCCTCGATGGCTCCAGCTAAAGCGCCCAAAGAGTCTCTGTCCAAGTAGTTC…
	JZB_S1	BI	k141_1505552	17051	41980	TGTATAGATATTCAGACGACGCGGAGTACCGCCTAAAGCTCTCCTCCCTCACATTTGTACAAGTCGTCCGGATTTTTGAATTTTCTCTTCATTTCTCTTTCCACACATCAAGAAGAAGAGGAGGAGAGGAGGAGGAGAAACGTCCAACCACACGCACACGACGGGGAAAAACAACGGGAGATTTCGAGCGGGACGGCGAGGACGAGAGCCTTTTGTTTTTAAGAATGACAGCAAAAACAGAAGACTTTGACGAGGACACGGACGACGGGGAAGAAGTCCAATTGAAGGAAAGGAAAAAAGAAAAAGTACTCGCCAAGTTACAGTTCTTAAACGACCAACGGAAACAAAAGATGGACTCGAATCGCACGAAACGAGATGAAATTTCCGATCCCACGGAAA…
	TARA_MED_95_MAG_00198	BI	TARA_MED_95_MAG_00198_000000001060	129	16710	TGCGTAGTACCGCCAAAAGCTCTCCTCCCTCACATTTGTACAAGTCGTCCGGATTTTTGAATTTTCTCTTCATTTCTCTTTCCACACATCAAGAAGAAGAAGAGGAGAGGAGGAGGAGAAAAGTCCAACGCCACACGCACGACGGGGAAACACGCGAGACCCTTGAGCGGGACGGCGAGGACGAGAGCCTTTTGTTTTTAAGAATGACAGCAAAAACAGAAGACTTTGACGAGGACACAGACGACGGGGAAGAAGTCCAATTGAAGGAAAGGAAAAAAGAAAAAGTACTCGCCAAGTTACAGTTCTTAAACGACCAACGGAAACAAAAGATCGACTCGAATCGCACAAAACGAGATGAAATTTCCGATCCAACGGAAAATGTGGATGTGTTCGCGAGAG…
	SCS_S4	BII	k141_1883908	15434	43431	TGTCCATAGTCCAAAACCAAATAAAAGCTCTCGTCTCTTTTTGTACTTTTCTTTTGTTGGGGAAAAAAAGCCCACACTTTTTGAATACAAAAAAGTCGCGCGACGATGATTCGACTGCGAAGGATAGGCTTAGGATGGGTGCCCGGGGCGACGATAGGCGTCGTCAGCGGGTTTTTTATATTCAACGTACCGCTGCGAGAGTTTCACGGCGTGAAGAATCGCGGGGCGGAGGTAGAGCGCGCGGGGAAAGGGAAGAAGCGATAGGCAAAATTGAGAGATGTATTGTTGTATAAACTTCGAGGTCATAATACACTCGCTATTTTACTACCGTTCGTTACTTATTTCTGACGCTTTTGGCATTCGGGGACGTTCGGCTGCTCTTGCGCGGACTTTCGCGTC…
	SCS_S5	BII	k141_1387306	15887	45485	TGATTCGACTGCGAAGGATAGGCTTAGGATGGGTGCCCGGGGCGACGATAGGCGTCGTCAGCGGGTTTTTTATATTCAACGTACCGCTGCGAGAGTTTCACGGCGTGAAGAATCGCGGGGCGGAGGTAGAGCGCGCGGGGAAAGGGAAGAAGCGATAGGCAAAATTGAGAGATGTATTGTTGTATAAACTTCGAGGTCATAATACACTCGCTATTTTACTACCGTTCGTTACTTATTTCTGACGCTTTTGGCATTCGGGGACGTTCGGCTGCTCTTGCGCGGACTTTCGCGTCTCGGTTGAGCGTTCGGTGGATTCTTCGTTGGCGACTTTCTTTTCTTCTTCTCCGACGACGACGGTTGTTGTCGTCGTCCCGTTTCCTTTTCTTCGTTGTCTTTACT…
6	Bathycoccus sp. UST710	BIII	Chromosome_1	26696	37185	TAAGATCCGCACATCAAGCACTCGTCCTTGTTCTCGAGCGAGCACTTGAGCTTAGCCGCCATGTGCGCTTCCTTTTCCGCCTCGCTCATCTCCGAAACTTCCTTCTTCGTCGGGACGGCGGTCGGTTTTGGCCCACCGTTGGACGGCTTCAAGACGTTCTCTTTCTCCATCTTTTTTGCCGTCTTCGTCGGGTCGACGGTAAACTTGATCGCATCTGCAGCGGCTCTAGATCTGAGGTAGTACATCCCAGTCTTCAATCCAGATTTCCACGCGTGGAAGTGTAAGGAGGTCAACTTGCCGGAGTTGGCATCAGACATGTGGACGTTGAACGATTGCGACTGGTCGATGAACGCGCCTCGAGCCGCAGCCATGTCCACCAAAATACGTTGCTTGATTTCC…
	SCS_RJ1	BIII	k141_1661619	12065	22508	TAAGATCCGCACATCAAGCACTCGTCCTTGTTCTCGAGCGAGCACTTGAGCTTAGCCGCCATGTGCGCTTCCTTTTCCGCCTCGCTCATCTCCGAAACTTCCTTCTTCGTCGGGACGGCGGTCGGTTTTGGCCCACCGTTGGACGGCTTCAAGACGTTCTCTTTCTCCATCTTTTTTGCCGTCTTCGTCGGGTCGACGGTAAACTTGATCGCATCTGCAGCGGCTCTAGATCTGAGGTAGTACATCCCAGTCTTCAATCCAGATTTCCACGCGTGGAAGTGTAAGGAGGTCAACTTGCCGGAGTTGGCATCAGACATGTGGACGTTGAACGATTGCGACTGGTCGATGAACGCGCCTCGAGCCGCAGCCATGTCCACCAAAATACGTTGCTTGATTTCC…
	TARA_MED_95_MAG_00198	BI	TARA_MED_95_MAG_00198_000000000469	2	14938	ATTAACTTGTCTTTCTTAGATCCCAAAGAAACGCGCTTACGGCCTACTTTAATCGCTCCTTGATTCTCGTCGTCGTCGTCGTCATCGTCATCCGAGGAATCCTCGTCTCTTAATTCCACTTCCTCATCGCTCGAATTGTAATCCGAATCGATTTCTTTTCCCTCCCTCATATGACCTCCCCCGCAACACGAGGATTTCTTTGCCGCTTCTTCCCTCTCTTTCTGGATTTTCTTCATCTCGCTTTCTCTTCGCTTCTTTTGCGCGAGCTTTTCCAACGCCTTCGTCGCAGAAGACATTTTTTCTTTCTTTCTTTCTTTCGAGGAATGTGCGTCTGCTAATCTGAAGAGATGTTTTCGTTCCTTTTCTCCTTTTTCCGTTTTTTTTCTCTCACAACAACAC…
7	CAS_S1_R2	BIII	k119_712280	6665	20002	TGACCGCCGCCACGGAGACGACGCCTTTGCGCGCGAACGAAGACGCGATGAAGCAGATCATGCAGAGAGTGTTCGAGGAAATCAAACCGTTCGTGGCGAAGCACGAACCGGACGTCCCGGAGGAGGATTTACCGGAACTGTCCCGAACGAGAGATTTGTCTAAGGCTGATTTTACCGTGCAATGGAGTCGATTTTGCGCGAAGAGGAAGCTGAATCCGGCGGAGTACGTGAAGAATCTCTCGGAGACTATTCAGAAACAAATCGAAGACGGCGGCGAAAACCAAGACGGGTTCATCAAGTCCGTCCAAGGCGTCGGGCCGTACATGAACATTTTCGTGAAGAGACAAAAGGTTTTTAAGCTAGCGATTAATGCCATCATCGATCAAGGCGCGAAGTATG…
	SCS_LH1	BIII	k141_1727565	3	10757	TTCCCCGGGGCTCTCGCGAAGAGACAAACCCTCCGCGTGTCGTGGAAATCTCCGGAAAATACGATCGAGGAGGTGGATGCGAGGGCGCGAGGGCAGAAATAGCGCGTTTATTTGTCGTTGCGTGTGTGAATCGCGAGAATGAGACGGTCGCTCGACGCGTTTTCCTCGTTTTATCGCCACCACATCCGCGCGCGCGTGCGCGCGATTCTCGATTTTTGCCTTGCATTCTTTGGACCTTTTTACTCACCACACTCTCCGTTTTTTCCTTTTTCTCTCTTTCTTTCCAAATCAAACAGCTCACGGGCAAGACGATCACCCTCGAAGTCGAGTCTTCGGACACCATCGACAACGTCAAGGCGAAAATCCAAGACAAAGAGGGCATCCCGCCGGATCAGCAGC…
	METABAT_142-surface	BI	c_000000330917	1	14115	CCGTTTTGCGGTTTCGGTGAAATCGAGAGCAGAAACTCCATCAAAATTCTCGCGTCCGTCGTCGCTTTGTTCCGAAATCCCGTCAAAGCGTACCTATCGAACACTTCTTTCTGTTTCTGTTTCAACGACGACGTCGGGACGTGATCCCACGCTCCGTTCCCACTCGTGCTACTACTCGACGTTGTTTTTTTACAGTTTCTATTTTCTAACGCGGTCGAATAACTCGACTGCGTGTGGACGATCGGATGAAAGAACATGCCGTTTGTGTTCATCGTCAAGTGCGGATGGCTGTCGTCGTCCTCGTCCACGGCGTGGCGCATGTACGTCCCGTCTTCTTTGTGCACCGGATTTTCCGCTAATTCTAAGTGATGATCGTGATGATTCTCCTCCAAATCCTCC…
	TARA_MED_95_MAG_00421	BII	TARA_MED_95_MAG_00421_000000001436	3	13590	CTCCTCCTCTCACTTCTCTCTCTCTCTCTTACTTCTCTCTCTCTCTTACTTCTCTCTCTCTCTCTCTCTCTCTCTCTCTCTCGTTTCCTCTCGACCGAGCGTTTTGCGAAAGAATCGACGCTCTCCGGGCGGGGCGTTTCCGTCCTTCTTCTTCTTTTAAAATAATGCGGATTTTCGATTGGAAAATGGCACCCCACAAAAACGAAGGAGGAGGAGCAGACGACGACGACGACGACGACGACGACGACGAGGGTTGTTGAAAGCGCGCGCGCGCGTTGCGAAAAAGAAAAGAAGAGAGGTCTTCTCTCCTCGCGCTTTTTATGCGAGTCGCATCGATCGCGTCGCGTGTTCGAATACTACCGGTCGTCTCATCATCATCATCATCGTCGTCGTCGAGGC…
	BAL_E8	BIV	k141_1762217	207	13138	CAACCCTTTGGCGCCAAATTCAACCCCCCATCAGTAGACAGGAGGGAGAAAAGAAATATATATTTTTTTTTATTTTTTTTCCCCCGGATTTCTACTGGGCCGATAAAGGGTCCAAGGGATTTCGCTATTTCCCAATATTTCCCATTATTTCCCATTATTTCCTATTATTTCCCATTATTTCCCGGGCTATTTCCCATTATTTCTTTTCTGCTATTGGAATTAGGCACCGTTTAGGGTATCAACAAATACCCATACCAGAAACTAAAGAAGGAAACATCCGTTCGCTACGAAACCAATCGCAAACGAAAGAGGATGGAATTTCAGTGCGCGCAGTGGTTTTAATTCTTTTTAATGAACGAAATTAAGAGCTCGCGAGGGACATATCTTTTAACCTTTATG…
8	SCS_S5	BII	k141_5443802	2	14684	TGAAATATATGCACGAAAATGGATGTCCTTGGAATGAAGAGACTTGTTCTATTGCTACCGAAAATGATCACCTCGAGTGTTTGAAATATGCGCACGAAAACAGATGTCCTTGGGATAGCAAGACTTGTTCATCTGCTGCCTGTAATGGTCACCTCGAGTGTTTGAAATACGCGCACGAAAATGGATGTCCTTGGGACACAGCGACTTGTTGTTTTGCTGCCCAACATGGTCACCTCGAGTGTTTAAAATACGCGCACGAAAATGGATGTCCTTGGGACACAGCGACTTGTTATTATGCTGCCCAACATGGTCACCTCGAGTGTCTAAAATACGCGCACGAAAATGGATGTCCTTGGGATAAAGATACTTGTGGTACTGCTGCCGGAAATGGTCACCTCA…
	TARA_EukCC_1	BII	ENA|CACTHJ010000218|CACTHJ010000218.1	3	17111	GTGCTGCCAAAAATGGTCACCTCGAGTGTTTGAAATACGTGCACGAAAATGGGTGTCCTTGGAATGAGCAAACTTGTTGGAGTGCTGCCAAAAATGGTCACCTCGAGTGTTTGAAATATGCGCGCGAACATGGGTGTCCTTGGGATGAAGTGACTTGTTCTGAAGCTGCCAAATATGGTCACCTCGAGTGTTTAAAATACGCGCACGAAAATGGATGTCCTTGGGATGATTGGACTTGTTCTGAAGCTGCCGAAAATGGTCACCTCGAGTGTTTGAAATATGCGCACGAAAACGGATGTCCTTGGGATGAAGAAATGTTCGAAATGTTCGACTCCGATACGGTCGAAGAGACGTCCGACTCCGACTCCGGAGAGAGTTGGTGATTATTCTGCGGGTTCA…
	TARA_ION_45_MAG_00030	BII	TARA_ION_45_MAG_00030_000000000034	698	24936	TGACTTTTCTCGTCTCGAGTCGATCTGTCGGTCGAGACGCGCGACAACGATTCAATTTTCGTTTCCGCATTTTCTTTTTCCTCTCTCTCTTGAAAGAAAAGGAGGAAAAAAGAGAGTCGTGGCGCAATTTATTAATTAATCCAAAAGACATGACGCGCGGCGCCGCGCGTCAGCACGGTCGCCACGAGAGCCAGGAAAAGGCGAAAATACTGCGCAGTCAAAATCGCAAACACTCGCAGAGCGCGAAACTGCAAGAAGATGGGGAACATCGCGCTCGCGCGACCACCACCACCACCGGCACCGTTGTTGTTGAAAGCCAAGAGCCGACGAATTTGAACCCCCGCGAGGAGGAGGACGACGACGACGTCAACGATAAAGCCCAACAAACAGGGGACCCCA…
	TARA_MED_95_MAG_00421	BII	TARA_MED_95_MAG_00421_000000000161	2	14934	ACGCGCACGAAAATGGATGTCCTTGGGATGAATATACTTGTTCCAGAGCTGCCAAATATGGTCACCTCGAGTGTTTAAAATACGCGCACGAAAATGGATGTCCTTGGGATGAAGAGACTTGTAGTACTGCTGCCGGAAGTGGTCACCTCGAGTGTTTGAAATATGCGCACGAAAATGGGTGTCCTTGGGACACAGAAACTTGTTCTGAATCTGCGCATAAAGGTCACCTCGAGTGTTTGGAATATGCGCGCGAAAATGGATGTCCTTGGGATGAAGAAATGTTCGACTCCTCAATGGACGAAGAGACGTCCGACTCCGACTCCGACTCCGACTCCGGAGAGAGTTGGTGATTATTCTGCGGGTTCATTCATTTCAGGACGGTTTTATTTTGTCACTTTT…
9	BAL_E8	BIV	k141_89618	3	10439	AAGAGAAGGAATGTGCTTGGCATTATAGGACGAGTGGTAGGGCAGCAATTCTAGGCAATCTAGAGATGTTGAAGTATTGCGTCGAGAACGGATGCGAGGTAGGTACTGGCACGTGCGCAGCTGCCGCCAAACACGGCAACCTCGACTGTCTAAAATACTTACGCGAGAAGAACGTCAAATGGAATCATCGAACGGTACAATGTGCGCGCGAAAACAACCACGACGACTGCTTAAGCTACGCTCTCGCAAACAACTGCCCTCAAACTGAAGAAGAATTTCAAGCATTACAAGCAGAAGAACAAGAACAATAGCTCTCTTTCTCGCGCGCGCGAGCGCAAACTCTCGAAACTTGTTCACAAACGACAATCATCATCATCATCATCAATCATCACACAAAAA…
	BAL_S2	BIV	k119_261533	2	10242	GAGAATACACGAAGACCCAAGAAAGTTTCTGCTGGAGAGTTGCTGCAACGAACGATCTCGCGTTGCTTCGATGGGTCAGAGAAGAGAAGGAATGTGCTTGGGATTATCTGACGAGTGGTACGGCAGCATATCTAGGCAATCTGGAGATGTTGAAGTACTGCGTCGAGAACGGATGCGAGGTACATACTGGCACGTGTGCAGAAGCCGCCAAATTCGGCAACCTCGAATGTCTCAAATACTTACGCGAGAAGAACGTCAAATGGAATCATCGAACGGTACAATGTGCGCGCGAAAACAACCACGACGACTGCTTAAGCTACGCTCTCGCAAACAACTGCCCTCAAACTGAAGAAGAATTTCAAGCATTACAAGCAGAAGAACAAGAACAATAGCTCTCTT…
	BAL_S1	BIV	k119_28881	1	10561	CGGAACAGAAGTTGTTTTCGCAAACGTGTCGAGCGAGTCGTGAGGCGATTAGAAGGGCGAAAATTAAATTGAGAAAGAAGTTTTGGATTTCTGAATTGTCTTCGATATCGCAATTGGAATTGGCGTGGGCGAATTATCAATGGGGTGCGAAGGGAAAATATATTGATGATGGAGAAGAATACACGAAGAACCAAGAAGAGTTCTGCGACAGTGTTGCTGCAACGAACGATCTCGCGTTGCTTCGATGGGTCAGAGAAGAGAAAGAATGTGCTTGGGATTATCTGACGAGTGGTACGGCAGCATATCTAGGCAATCTCGAGATGTTGAAGTATTGCGTTGAGAACGGATGCGAGGTAGGTACTGGCACGTGCGCAGCTGCCGCCAAACACGGCAACCTCG…
10	BAL_E1	BIV	k141_101977	90	20744	TAAGCGCTACTACTAACGAACGAAGAAACGGCTAAGGCTAAAACTTTCTCGTGTGACTTGACGTCTCCAAAATATGAACATTGCAAAAAGTCTTTTTCGCGTTCATGAATCGTCGCGTCGTCGCCTACGTTTGCGCTGAACGGTATACTACGCTTTTTGGATTTAAAATCGCCCAATATCGGTGGACTTTCCGGTTTCGATTGAAAGCGTTCGAGGAAATCTACGCGAGAGCCAGGTCTGGCGAAGTTTTTGCCGTTTTTTGAAATCAGAGCCATTCGCATGATTGCGCTTGAAGCGACGTCTTCTGATTTTCGAGCGATTTCGGCGACTTGAATTTGCGCCAGAGCAGGGTAAGCGTGCCAAATCGCGTCATCGATGCTGTTAGACCAATGTGAGACC…
	BAL_S1	BIV	k119_391273	35	12635	TACGGCGACGAGGATAATCCGTCGAAACCGAGCGCGGCGGCTTTTTCTTTGACCAGTAGGAGCGCGTTTTCTTTCTCGAGGAGCTCGAGTTCTTTTCTTAGGAGGATTAGATCGGCCGGCGTCGTTGCGGGATTTTCGAGCGTTCTTTCGACGTCTTCTTCGGTTATCGTCGTCGTCGTTCGTCGTTCGTCGTCTGCTGCTGCTTCTGCTGCTGCTGCTGCTGCTGCGTGCTTTTTGCTCTTGCTATTCTTTGCGTTCTCGCGTCGTTGTTGCTGTTGTTGTCGTTGTTGTTCAACTTCCTGTTCTTCTTCTTCTTCTTCTTCTTCTTCTTTTTCTTGTTGTTGCGCAGTCGTTGTTGAAGAGGAGGAAAGATCCATAGTAGTATCTTTTTCTTCTTCA…
	YEL_H10	BI	k141_88775	2	13782	CACGCAAAAGAGAGAGATTTAGAGAACAGTTTGAGGAAATGCGGAAGAGTACTACTACTCCTGTCGATGATGAAACCGCGTCGCTTTTGAACGCCAATACTCCGACGACGGAAACGACGACCGAAAAGATGACGATGATGATGCGCGGCTCAATTTCGAGAGAAGAAGAAGAAGATTCGTCAAAGTCGCCGTCCTCCTCCTCGTCCTGGTTTCCGTTTGCATCTAAACTCGTCGGCGTGAAGGTGCTCGTTTTGATCGCCCTCGCGTTTTACGCGGTGTCTGTGATGACGGTAACAAAGACGACGACGGAAACGAGTTCACCGATGATGATGATTGAAGGAAAGAAAGGAGAGTTGGAAACGTTGAAACATTTCTTCGAGAACGCCAGATTGTTTTTGA…
	TARA_PSE_93_MAG_00090	BI	TARA_PSE_93_MAG_00090_000000000186	10664	24281	TATACTTCGACGCCCAATCGAGCGGCTTTCTCTTTCACCGTCAGGAGCGCGTTTTCTTTTTCTAACAATTCGAGTTCTTTTCGGAGGAGGAGGAGGTCAGACGGCGTCGTCGCTGGGTTTTCGAGCATTCCGATGACTTCTTTGCCTTTGGCTTGAAGGTCGCTTCTGCTTCTGCTTTCGTCCTCGTCCTCGTCTTCGTCTTCGTCTTCTTCTTCGTCCTCGTCGTCGTCGTCTCTGTGGTGGTGGTGGGCAGAGTGACTTCTCTCGTTGCTAGATGTTCTGCTGTCGTCGGATAAGGCGTCGTCGTCTTCATCGTCGCCGTCGAAGGCGTCTTCGACTTCGTCCACGACGTCTTCCATGACTTCGACGAACGACTCATGCGCTTTTTCAACCTCTTGT…
11	BAL_S1	BIV	k119_178056	3531	16280	TATTTAGGTACGAATTGTTCGTACGCCTCGAAACCTGGACATTTGTTCTTCACTGCGTACGTGAGTACGTCGATGTGGTTGTTCTCGTGAGCGTATTCACAAACTCGCTCGTCCCAAGGTATGTTCTTCGAGCGTAAGTATTCGAGACAGGCGAGGTTGCCGTTTTTAGCGGCAGTTGCGCTCGTGCGTGCATCTACTTCGCATCCGTTCTCGCAGCAGTACTTCAACATTTCGAGATTACCGTTGAGTGATGCTGCACCACTCGTCATCCAATCCCAATCACACTCTTTCTCTTCTCGCACCCATCGAAGTAATTCGAGTTCGTTCGTTACAGCGACTCGAAAGCTGAAATATTCCTGGTCCATCGTAAATCCCACCCCGTTTGGTAAACGCATCCTC…
	BAL_E1	BIV	k141_959144	3	12682	TACTTTCTGGATATCTCAACGGAACAGATATTAAGATGTTCTATGAATCATGCAGAGCGAGTCGTAGTGCGGTTATGAGGGCGAAGATTGAGTTACGAGAGTGGTTTGATGTTGCAGAGTTATCTTCGATATCTACGATGGAGTTGGCATGGGAAGGATATCCATGGGGTGAGACGAGACGTTTACCAAGCGGGAGGGAATATACGTTGAACCAGGAATATTTCTGCTCTCAAGTCGCTTTAACGAACGATCTCAAATTACTTCGATGGGTTCGAGAAGAAAAGGAATGTGATTGGGATTTCATGACGAGTAATGCGGCAGCATACCAAGGTAATCTCGACATGTTGAAGTATTGCTGCGAGAACGAGTGTGAGGTACACGATGGCACGTGCGCAGCTA…
12	SCS_S1	BII	k141_2242443	2	11899	GCGAGCTTCGCAAAGACAACCAGTTTATGCATCACGCACGCGAACAAGAAAAGGCTGCTGAAGCCGAGGAAAGGGACGCAAAACACAAAGAAGTCTTATCCTTTCTTGAGAAGCAAGAAAGTGACTTTAAATCCGGCGGCCAAGGTGGTCTTATCGTTAAAAACAAACGAAGAGCCCAAGGTGCGTCAAAGAATGGGAATAGACGTAGATTTTAGTTGGAAAAATTCAGCGCATATTATTTGTACTTTACCTAATATTACATGTGCAGCGGCTCAAATTACGATTCATTTCTTAACTCCAACATTATGCGCTCCATGTCATCTTTCGTTACCGTGTATCCAGCACCATTCTTCGCCGAAATTTCTCTTAACTTCTCCATTAACTTCCCTTTCATCTGCG…
	TARA_PSE_93_MAG_00090	BI	TARA_PSE_93_MAG_00090_000000000372	172	13253	TGAAAGAGACTCTGTCTCATCTTAAATCTCGAGGGTTGTTACGAGACTTGAAACCACTTTCGTTAAAAACCAAATTAGGTGTTGAAGAGTTTTACGATACAGGAAGAGGTGCGAGCAAGAGTAACATAAGCGATGTACCAACAGTTTCGGTTGATTCCGTGCGCGCTCGAGTAGATAAGGAAACGTACGAGAGATGGCTTAATAATGGAAGCAGCTCAGGAATAACAACAACATCATCGACAACAACAACAACAACAACCGATTCTTCAACGAAAAGCGACTCCTTCAAAGTCGTTACTCTTTTTTCGTCGAACGATTATCTTGGATTGAGCGCGAACGCTCGCGTTCGTCGGGCGTTTGCACGCGCCGCTTTAGAATTTGGTGCGGGATATCGCGCGT…
	BAL_E9	BIV	k141_179715	45	14024	TATTCAAACTGGAGCGCACCGCAATACATAGCCACCTCCGGTGTAACCACCGAATGTGAGTTGCCAGATTGGGGTGTGTTCTCGTTCGAATCGAAAGTTTCTGGTGCCGAGTTAAAAGAAGAAGTTGGAGAAGTAGGGGAAGTAGGTGTTTGTTCCCGCGACTCGCGTAACTCACGAATGCGCGATTCCAAATGCGCATTCAACTCGCGTAGCTCACAGGTGCGCAAGCGCAAGTGCTCAGACGCCTCCGCAAGGCTTGTGAACATGCGCGGTTCAAACAAGTTGTTCGCATCGCGAGCTTGAAACTTCGCACGTCTCGCCATCGCCGCAGTGCGCTGTTCGCAACGCGCAGCAAGTATCCAGTCATCGTCGTTGGTCCCATTCCAATCAGATTCGTTG…
13	TARA_PSE_93_MAG_00090	BI	TARA_PSE_93_MAG_00090_000000000344	2	10750	CATACCCACTTGATGTTAAACGCGAGAGCTCCCGAAAACATGTTCGTAAACGTGATGGAGGAAGACGAAAGATCCCATTTGCTCACGTCACCGGCAAACTTAATTGCATCGAAGAACATGTCTTGGAAACTTACGACGTTGTGAACGTCCCATTTTGAAATGTATTGATTAAATGATAGGGCGCCTGAAAACATTGCTCGCATCGAGGTCACGCTCGACACGTTCCAATCGCCAATCGGTTTGTTGAACTTAAACGCCCTGTCAAACAAAAATTCCATGTTATCGACATTCGAAACATCCCAGAAATTAAGATTTGAATTGAATGCTTCGCATTCCAAGAACATTTCATCCATATTTTTGTTTCGAGGCGTTTTCCAGAGAGAAATATCGGCGTTGAAT…
	TARA_MED_95_MAG_00421	BII	TARA_MED_95_MAG_00421_000000000916	1	10100	AACGCAGATTGATCCTTGAAAGTTTGGGAAAAACCTGTTACGCTCGACGTGTCCCATAAGGACAAATCCGGGTTGAACGATTCTTTAACTTGATTTGGTAAATCACAACCGTTTTCGGTGTTTGCCGTTAGGCGTTCTCCCGAGAATGCGTTGCTCATATCTGTAATTTCAGATGTATCCCAATTCGAGAGAACGCCGTAAATATCTCCATCGGCGTTTCGCTCAGTGTAGCCAACTTCGGGGCAATTACCCTTCACGGGATCTTCTCTCAAGCACTCGCAGATGAGATTGAGAAAATCACCCTCTGGGACTGGTATCTTCTTCCCAAACTTATTCAAGGGAGGCGGCGACGGTGGCGACGGTGGCGGCGGCGACGGCAAGTGGTCGCCGTCGTCGCCA…
	SCS_S3	BII	k141_1344597	190	22530	TGTCGTTTATGTCGTCGCGTTTGCGCGACGAGAACGACGGCACGGGGGGAGGATCGAAAAAGGTGTTGTCCTGGCGCGGGGCCTTTTCGAGAGGTGGTCCATCATCATCATCATCATCATCATCATCATCATCGAACAAAACGACCAACGACGACGACGACGACGACAACGGGAACACCGATGGAGAAGGAGACGAAAAGGAGGACGAAAACGAACCGCTCTCCTCGTCCACCTCGTCCTCGTTAAATGCACGGAAGAAAAAGAAAACGAAGAAGAAGAAGGAAACGAAGAATATGAACCTCACTCCAGCGAGAGGGAGTTTATGGTCGCCGAGAAGAGACAGTCCGAGTGGGACGCCGATGGGAAAATCGTCCAGGCTTCTGATGGGACACCAACGAG…
	BAL_E9	BIV	k141_735782	3	10035	GCGTTGAATTTAGTACATCGACGAAACATTTGACGCATGTTTTCAGCATTCTCCACGTTCCAAAATGAAATCGGTTCGATAAAATTAGCGCAACCGTTGAACATCGCCTCAAAATTTGTAGCTCGAGACACTGACCAGAATTTCAAACCAGTTCCCAAAAACGCACGTTGATCTTTGAAAGTATCTAGGAAAGTCAAAACCTGCGACGTGTTCCACAAGCTCAAATCCGGATTGAATTGTTCTAAAACTTCGATTGGAAGCATTGGAGTACAAAGAAACGGAGCTCCAGAAGTCGTTAAACGCAATCCTGAAAATGCAAATGACATATCCGATATCTCAGACGTATCCCAATGCGAAAGAACGCCGTAAATGTCGCCATCAGAATTTCGCTCGGTGTAG…
14	TARA_PSE_93_MAG_00090	BI	TARA_PSE_93_MAG_00090_000000000411	209	10989	TGAATGCGCGATTGGTCGGTAACCCGGCGCCGCACTTTGAAGGTGAAGCCGTCATAGACCAAGAGTTTGAGACCATCTCTTTGGACCAATACAAAGGCAAGAAATATGTCGTCTTGTTCTTTTACCCGTTGGATTTCACTTTCGTCTGCCCGACTGAAATCACCGCCTTTAGCGACCGATACGAGGAGTTCTCTAAATTGGACTGCGAAATCATCGGGTGCTCGGTCGATTCCAAGTTCTCTCACTTGGCGTGGATCCAAACCGAAAGAAACGAAGGCGGCTTGGGCGACATTGAGTACCCGTTGCTCTCGGATTTGAAGCGCCAAGCGGTTCACGCGTACGACGTGTACGATGAGAATAACGGCGAGGCGTTGAGAGGTTTGTTCATCATCGACAAGG…
	TARA_ION_45_MAG_00030	BII	TARA_ION_45_MAG_00030_000000000532	10667	26365	TGCAGGCCTGCTGCGCGTGCATGGAGTATAAATATAGTTTGCCTTTTAGCTGTGATGTACTTTTGGATGTGTTTTATGCGATTGATTCAGATAATAAATTATTGTCGTTAAAAATTACAATCTCTTTCTCTTGTGTTATTCTGTTGTTTTCTTTTTGGTTTAGTCATATCTCGCGGCGTTTGTGTATTTTTTTATTTGTATTTCTCTTCTTGCATTCAAATCTATTTTGAATGCGCGGCAGAGTTGCAAATCTTCACGAACGCTTCGCCATCCAAAGAGGCGCCGCCGACAAGGAATCCATCGATATCAGGCTTCATCGCCAACTCATCGCAGTTGCCGGCATTCACGCTTCCACCGTATTGGATTCTCACCTTGGAGGCCACATCTGGGGAGACGTTT…
	CAS_S1	BIII	k119_248689	41777	61173	TAATTTTCTTCTTGATTTTCCATTTTCAGCTTACTCAACGCTTCGGCGATGTTCACGCCACCACCGAGAGCGACGCCAAGTTTGGCCGCAGCCGCAGCCATGACATCTTCACCGATGCTTTTGAAGGCGCTGTTTGATGATGTTGACGCAAAGCTATCTTGCTGGACTTCACTTCTCTTTTCGGCGACGGATTCGTTTTCGCCGGCAACCGTGATGGCGGTGAAAATTTCTCCTTCTCCGAGGCCTAAGCAATCGTACACCTCGTGCAAATCGTCAACCGTGCACGCCTCGTACATCAGAGGTAAATCTGTGATGCAATCGATTGTTTTGTGTTCTGCCAAGTTTTCTAAAGAGGAGCATTGCATCAAATCTGCCCAGTAATGGTTCGATTTCAAATCG…
15	TARA_EukCC_1	BII	ENA|CACTHJ010000299|CACTHJ010000299.1	1014	13235	TACAACTCATCGTTCTTCCATTCTCCTGCCAATTTCCTGCGCTTATTGATATTGTTGTCACTATTATTGTTTTCCATCTGTAACTTTCTACGTTTATCTGCCAGAGATGGGGCTAAAACTGCACCAAACATGCTTGGCGCTCTTTTACGTTTCTCTTCGTAGACTTGTTCCAATCCGTCGAAATCTTGAAACAGTTTCGATAAAGTTTCGTTGGCAGCTTCGTAGTTTCCTATTTTTTGGAGCAGTAAACCGTTTCTCCATCGAGGTTGCCAGTCGTTCGTGCCATCGGTTATCTCAATCGCTCTCAAAAACATTTGTCTGGCCTCGGGAAATTTCCCACTTGATTCAAAGTAAATGCCAAGCATAAGAGCCGGCATGGCCGCGCGTTGAAACTTAGTT…
	TARA_PSE_93_MAG_00017	BII	TARA_PSE_93_MAG_00017_000000000075	884	13446	TACAACTCATCGTTCTTCCATTCTCCTGCCAATTTCCTGCGCTTATTGATATTGTTGTCACTATTATTGTTTTCCATCTGTAACTTTCTACGTTTATCTGCCAGAGATGGGGCTAAAACTGCACCAAACATGCTTGGCGCTCTTTTACGTTTCTCTTCGTAGACTTGTTCCAATCCGTCGAAATCTTGAAACAGTTTCGATAAAGTTTCGTTGGCAGCTTCGTAGTTTCCTATTTTTTGAAGCAGTAAACCGTTTCTCCATCGAGGTTGCCAGTCGTTCGTGCCATCGGTTATCTCAATCGCTCTCAAAAACATTTGTCTGGCCTCGGGAAATTTCCCACTTGATTCAAAGTAAATGCCAAGCATAAGAGCCGGCATGGCCGCGCGTTGAAACTTAGTT…
	CAS_S1	BIII	k119_190312	2	14231	CGGAAGAATCGGAAGGTGACGAAGAAGATTCGACGCCGTTCTCGGAAGAATCGGAAGGTGACGAAGAAGATTCGACGCCGTTCTCGGAAGAATCGGAGGGTTCACCAGAATCTGTCAAACAGGCGGAAGAAGAGTCGGCAAGCGCGGAAAAAGAAGCGCAAGAGGAGGTGGCGAAGGCTGCGGAGCACGTCGAACGAGAACTCAAGAAAATGGCTGAAAAAATCGATGATGCTCAGACTAAAATCGATGAATCGATGACAGACATTGAAAAGGCGCAAGATGAGATTGATGACGCTCTGGATCTTGATGACGTGGAAGAGGAATCCTCGGGCTCGTCGGATGAAGAAAAGCCCAAGCCAGGGGACGAGCAACCGCCGCCTGAAGAGGAATCGACGAAGA…
	BAL_S2	BIV	k119_8718	119	14307	TGGGAAAAACGAACGAGCCAAGGATGTGGATCAATACGAAGAAGACGAGAAAGAGAACGATCCCGTGCATGGAGGAGACCACGAATTTGATGTCAGCCTTGAAGAAGCATAATTTCGACGCGTCGAAGTGCTTGATGCAATCGGATTTATTGGATAAGTGCACGCAAGCGCAGTTGAAAGTACCGAAGGTAAAGAATACGATTAATTATCATTTACAAAGGTTAGCGAGATTAGCGAGGACTGTCGCCGCGAAATAGAAGTGTAGTACGTTTTAGCCTTTTTAGTATAGCGTGAAGACAACGTTACTGATACGAATAGCGTGTATAATAGATATGTATAGAGAGAGAGAGAGAGAGGGGAAGGACGAATCATGAAAAGGTTTAATTAATTAATAGAACT…
16	TARA_MED_95_MAG_00421	BII	TARA_MED_95_MAG_00421_000000001038	3	13216	GAGTGTTGAGAGAGTGTTCCTTTGTTTTGGAGAGAAGGGACGAGACCTCTCTCTCTTTCGCTCTCATTTCGTATAAAAAAATACATGTCATCAAAGAAAATAATCGAGAGAGAGAGAGAGAGAGCAAAAGGACCACCAACCCAAAAATGATGCCAAAAAATGAAAAAAAAAAGAGACGAAAAAAAAAAAAAAGAGACACGAAGAAAAAAAAAGAGACACGAAAGAAAAAAAAGTATCGATGAAAACCGCGCAACAAAAAGAGCTCTCTCGAGACCGACAAATCGATTATGCGAGACGACTCTGACCCCGAGGACGACGACGACGAGGACGACGCCGACGCCGACGTGCTGGAAGAAGCCCCTTCCACATCCGCTTTGGAAGAGGAGGAGGACGATGATG…
	SCS_S3	BII	k141_1419829	172	12923	TGACGACGACGACGACGACGCGTTCGCTGGTACTGCGCGCGAAAAGATTCGATGCTTTTGTCGCGACGACCCCTAATAACACCACCGCGAAAAAATGTATGTTTGGATTCCAAAATTTAAATCATCGAGAACAACAACGACAACAACAACGACAACGACAACAACGCCAGAGAAGGAGGAGGCGTGGTGGGATCCCCACGGTGGAATGCGTGGTAGACGACGCGAGGACGGCGGCGGCCACACCGGGAGCGTCGAAGAAACAACACACGGTGGTGATGAAATTCGGTGGGTCGTCCGTCGCGGACGCGGAACGAATGAAAGAAGTCGCCAACATCGTCCTGTCGTTTCCAGAGGAGATGCCTGTTTTAGTGTTGAGCGCGATGGGAAAATCGACGAATA…
	TARA_EukCC_1	BII	ENA|CACTHJ010000317|CACTHJ010000317.1	2	12844	CGACCGACACCAACGAAGAGAAGGAACGAAGAAACTTTTGGGAGGAGGAGGAGGAGGAGGATGACGACGACGACGCGATCGCTGATAATGCGCGCGAAAAGATTCGATGCGGTCCCCGCGACGACCCCTAACACCGCGAAAAAATGGTTTGGATTCCAAAATTTAAATCTTCTTGGACAACAACAACAACAACAACAACGCCAGAGAAGGAGGAGGCGTGGTGGGATCCCCGTGGAATGCGTGGTAGACGACGCGAGGACGACGGAGGCCACACCGGGAGCGTCGAAGAAACAACACACGGTGGTGATGAAATTCGGTGGGTCGTCCGTCGCGGACGCGGAACGAATGAAAGAAGTCGCCAACATCGTCCTGTCGTTTCCAGAGGAGATGCCTGTTTTA…
17	BAL_S1	BIV	k119_387693	55	19808	CATAAAACACGCACGAGCACGCAGTACTGAACAGAACACGAAAAATAAACACGTTCATGAAACAACAAAACGTACGCTGCATATCCATTCCTCCTCAACACCTTAATCACGCCTACGTAATAAATGAAGAGCCAACCGGAACTCCCTAAAGCGATCGTTCGATCGAACTCGATATCTACTTCTTCCTCATTAGCAGCAGCAGCAGCGGTCGTTTCTATGCTTCGTCTCGTTCTCGATCTCCCTCGTCGTTCTCGCGCGTCTGCATCCATTCCTCTTTTTTAATGATGATGAGGCAAAAGTCGAGTCAATCCCTAATAAAAGAGGGGAATTCTAAATTTCATAGGGTAAAGATGGGTTAGGGTTTAGGGTTTTTTAAGTGGAGTTTAAAAAAAATAAATA…
	SCS_RJ1	BIII	k141_1100467	1	19551	GAGGAGAAGGAAAAAGAAAGAAGAAAGTCATCGTGTGCAGAGAAGTCGGGAAGATTGCCAACTTGGAGGCGCTAGCGAGGAAGGAGTTGTTTGGCGAAGACGACGATGACGTTGAGAACAAGGCGACTAAAAGTAACAGCAGCAACGGGAAGAAGTCGTCCTCGATCAAGCCTTTAGATTTTTGCGCGAGCATCGCGCACACGCGGTGGGCGACGCACGGACCGCCGAATAAAATCAACACGCACCCGCACACCTCGGATTCGGTAGAAAATGAATTTGTGGTGGTACACAACGGAATTATTACGAATCACGCGCCGTTACGGGCGATGTTAGAAAGAAGAGGGATGAAATTTGAAACGGATACGGATACTGAAGTTATACCGAAACTATGTAAATTTT…
18	TARA_MED_95_MAG_00421	BII	TARA_MED_95_MAG_00421_000000001407	2	10033	CAGAAGAAGAAGAAGAAGAAGACAAAGAAGAAGACAAAGAAGAAGAAAGAAAGATGTCTGTCTCCTCCTCGTTCTCGTCGCGACAAAAAAAGTCGTCGTCGTCGTTTCAACGCGACGGCGGAGGAGGAAGCAAGGGAGCAGCAGCACTCGGGACATTGGGAAGGGGAGTCAACACCAAAAACATCGGAGGCGATGGGAACGACGAATCGATCGGAGACGAGGCGACGTCGTGGACGACGACACCGAGAGAGAACCGAATATCCTTCGACGACGTGGAGAAGAACAAAGGAGGAGGAAGAAGAAAAGAAGAAGAACGAGAGGCGCGAGGGAAGAGGAGGAACGTGGAAGTGACGAGGCAAACGCTGCTCGTGCGCGCGGAAGATGCATGCGATTGTGATG…
	BAL_S2	BIV	k119_14592	160	14150	TGAAGCAATCGCAACGACGCACCGAAGCTAATACGGAACGACCAAAACGTTCGACCGACGATCGACCGCGCAAAGAGCGCGAGCTCGGACGGCGTAGACAGCCGGAAACACAGTCAGCACATCAAGAATCTGATGAAAGAGAAGAGGATGTTTATGATCGATTAAGGGCATCGCCAGATGCATGTTTTGAAAGAAAGATCGTGTTGGAAGTCGCGCGCGATCGATTTGTGAGTTTGGACGATGGAAGAACGTCCAGGATTTCGTTCGATGACGTCGAGAAGAACAAATCCGGAGTAGTCAGAGGAGAAGACGATGTGAGAGAGGTTTTGAGGGAAAAGATTGGGTTCGATTTCGGGAGCGGCTGCTGCGAGAATGCGGAGACGGGGGAAAGCTTCAAGG…
19	YEL_H32	BI	k141_230415	24227	39902	TGTTCTCGCTCTTCCGCCAAGGCTCCATCCGGCCTAAAAATCAAAACAAAATCCGTCCTCTTCCCATGTCCTACCCGAAGCAGCACGATAACAACACAAACTCTATCTACGCGTTGTTATCGTGGCGAGGATTACTTCTGACCGGGTCCGCGAACGGAGAGATTAACGTCTGGGATCCGTACACCGCGCAACTGGTGCAGAAACTACGCGGACACGAAGAAGCGGTATCGTCTTTGTGCGCGTTTGAGGATGATTATGTCGCCAGTGGAAGTTGGGATGGGACGGTGCGAGTGTGGGATACGAGTTTGGCGCAAGCGGTGGCGGTGTTGACTGGGCACAGGAAACCAATAAGCTCACTCGTATCGACTTTGAGCGGGAGTTTATTATGCTCTGGGAGTT…
	TARA_PSE_93_MAG_00090	BI	TARA_PSE_93_MAG_00090_000000000204	1	19593	ACGCGTCCGCAATTTGCATGGCGGCGATATGTGAGAATAGTAACGAGCCAAATACTTTCACCTCTCGTTTTATCGACGCTGCAATCAATAAAGGTAAAGATCAAAGAGCGTCGATTAAGATTCGATTCGCATTTGCGAGTCCAGACGGGTGGTTTCCGATGATGAGGAAGCTTGGGAATATAGGTAACGATAAGAACGTATTTTTCAGCGGTACTGAATCCGCGGAACTTTTGGGTAAAACATCGAGTCCTGGATCTACAAGTGCGACATCCTCGAGCGGCCAATCGAGTGCGGATGATAAAAAGATGCAATCGTGGGAGGTGTGCGGCGTATGGGCAACAGAAAACGCGGAGGAATCAGACGACGACGGAGAAATGGAAAAAGCGCAATCAGATGAAG…
20	TARA_PSE_93_MAG_00090	BI	TARA_PSE_93_MAG_00090_000000000410	53	18152	TATTCTGGTACGCGCAGTTCTCCGCCTTCGTATCGCCAACCAGTTGGGAGAGGACAGTTGTTGTCGAGGAGGTATTGTACACATTCGGGGTGTTTGTTCTCGTGCGCTATTCGTACGGCCTCGGAGTCCCAAGGCGCTTTGACGGTTTCGTGTAAGAACTTCAAACAGTCCAATTGGCCGGGCTTGGCCGCACACCGATACGCCCAACGGTCAAAGTGCTCAAATTTACGCTCGACAAGATATTCGAGTACGTGGGGATGACCACTTCGAGCCGCCCAAGCGGCAGTCCAAAAATTCCACGGCGCTTTGGCTTCTTCGTGTAAGTATTTGAGTACCTCGAGATGACCGTTTCCGGCAGCCTCTGCACACGCCCACCCATTAATAGGACACTTCTTTGCC…
	CAS_S1	BIII	k119_684682	41974	64044	TGATCGATGCAAAGTCGAAAGCCTCGGAGGCGTTTTCTTCCGGCGACTATTCGACCGCGCTCGAGCATTACACGAAGGCGTTGGATTTACAGCCGTCCGCGCTGACGTTTTCGAAACGCGCGGAGTGTTTCGTGAAACTGAAGAGGAACAAAGCGGCGAAACAGGATTGCGAGCAAGCTTTGAAGATCAATCCGGACAGCGCCAAGGCGCTGAAGGTTTTAGGGATGGCGCAGAGGTATTTAGGCGAGTACGAGCAGGCGTGCAAGAATCTCGGTCAAGGTTTGGCGATTGACTTCGACGAACAAAGCGCGAAGGTGGAGAAAGAGGCGGAGAAGTTCTTCCACGAAATCAGAGTCGCGAAATCGAAAGAGAAGGCGAAGAGAGAGTGGCAAGAGGAGA…

## Sheet: Table S5
Supplementary Table S5. Information of new Bathycoccus MAGs reconstructed from metagenomic samples.
Name of MAG	BAL_E1	BAL_E8	BAL_S1	BAL_S2	SCS_S1	SCS_S2	SCS_S3	SCS_S4	SCS_S5	CAS_S1	SCS_HJH1	SCS_RJ1	SCS_LH1	BAL_E9	YEL_H10	YEL_H32	JZB_S1
Clade	BIV	BIV	BIV	BIV	BII	BII	BII	BII	BII	BIII	BIII	BIII	BIII	BI	BI	BI	BI
Location	Baltic Sea	Baltic Sea	Baltic Sea	Baltic Sea	South China Sea	South China Sea	South China Sea	South China Sea	South China Sea	Caspian Sea	South China Sea	South China Sea	South China Sea	Baltic Sea	Yellow Sea	Yellow Sea	Yellow Sea
Metagenomic samples used for genome reconstruction	ERR2206758, ERR2206759, ERR2206772	ERR2206769, ERR2206757, ERR2206754, ERR2206773	SRR2053307, SRR2053304, SRR2053295	SRR2053290, SRR2053307	SRR11907643	SRR18682953	SRR18683001	SRR18682980	SRR11912531	SRR2026986	SRR14560413, SRR14560414, SRR14560415	SRR14560480, SRR14560478, SRR14560391	SRR14560455, SRR14560456, SRR14560457	ERR2206760, ERR2206763	SRR22586163	SRR22586173	SRR18653127
Assembly name	MA1	MA2	MA3	MA4	MA5	MA6	MA7	MA8	MA9	MA10	MA11	MA12	MA13	MA14	MA15	MA16	MA17
Assembly and binning approaches	MEGAHIT + MetaBAT	MEGAHIT + MetaBAT	MEGAHIT + MetaBAT	MEGAHIT + MetaBAT	MEGAHIT + MetaBAT	MEGAHIT + MetaBAT	MEGAHIT + MetaBAT	MEGAHIT + MetaBAT	MEGAHIT + MetaBAT	MEGAHIT + MetaBAT	MEGAHIT + MetaBAT	MEGAHIT + MetaBAT	MEGAHIT + MetaBAT	MEGAHIT + MetaBAT	MEGAHIT + MetaBAT	MEGAHIT + MetaBAT	MEGAHIT + MetaBAT
Total length (bp)	13369592	12446079	14114436	12710900	11084156	10976729	11401447	10447828	10674120	14198237	11432695	13908122	10255190	13305938	11917568	13674117	13287790
Number of contigs	2055	2405	1367	2648	1924	2353	1268	405	423	439	3105	1745	3028	1998	2523	1081	1046
Largest contig (bp)	45716	30350	68505	30960	45942	42529	62774	164445	204806	263119	20320	71260	15706	40070	29645	153021	90824
GC (%)	43.27	43.44	43.06	43.37	48.02	47.96	48.63	48.84	48.78	48.9	48.76	48.89	48.76	48.5	48.6	48.48	48.54
N50	8742	6491	15004	5841	6601	5333	11142	41246	38850	56290	4084	11187	3707	8716	5556	18841	19040
N75	4974	3888	8445	3629	4304	3531	6933	21221	20923	30121	2801	6219	2550	5060	3606	10289	10244
L50	462	595	276	661	513	634	304	77	84	77	921	363	926	457	679	201	205
L75	970	1217	590	1358	1029	1272	630	167	178	165	1767	785	1761	957	1343	448	443

## Sheet: Table S6
Supplementary Table S6. Genomic comparison for the four Bathycoccus clades and other Mamiellophyceae.
Name	Taxonomy	Source*	Genome size (bp)	GC (%)	Completeness (%)	Contamination (%)	Location	Accession or download link	References
TARA_ARC_108_MAG_00264	Bathycoccus Clade BI	MAG	10521838	47.89	62.7	1.2	Arctic Ocean	http://www.genoscope.cns.fr/tara/	Delmont, T. O. et al. Functional repertoire convergence of distantly related eukaryotic plankton lineages abundant in the sunlit ocean. Cell Genomics 2, 100123 (2022).
METABAT_142-surface	Bathycoccus Clade BI	MAG	9821382	48.47	61.9	0.4	Arctic Ocean	https://ftp.sra.ebi.ac.uk/vol1/ERZ173/ERZ1737959/METABAT__142-surface-contigs.fa.gz	Jégousse, C., Vannier, P., Groben, R., Glöckner, F. O. & Marteinsson, V. A total of 219 metagenome-assembled genomes of microorganisms from Icelandic marine waters. PeerJ 9, e11112 (2021).
Las19c138_27m_MaxBin2_012	Bathycoccus Clade BI	MAG	12229370	48.75	82.1	0.6	Coast of California, Pacific North East	https://figshare.com/projects/PacBio_Marine_Metagenomes/144459	Patin, N. V. & Goodwin, K. D. Long-Read Sequencing Improves Recovery of Picoeukaryotic Genomes and Zooplankton Marker Genes from Marine Metagenomes. mSystems 7, e00595-22 (2022).
TARA_PSE_93_MAG_00090	Bathycoccus Clade BI	MAG	13073869	48.23	85.9	0	Pacific South East	http://www.genoscope.cns.fr/tara/	Delmont, T. O. et al. Functional repertoire convergence of distantly related eukaryotic plankton lineages abundant in the sunlit ocean. Cell Genomics 2, 100123 (2022).
TARA_AON_82_MAG_00271	Bathycoccus Clade BI	MAG	10892672	48.01	65.6	1	Atlantic Ocean North	http://www.genoscope.cns.fr/tara/	Delmont, T. O. et al. Functional repertoire convergence of distantly related eukaryotic plankton lineages abundant in the sunlit ocean. Cell Genomics 2, 100123 (2022).
CTeuk-1331	Bathycoccus Clade BI	MAG	8892781	48.69	61.3	0	Yaquina Bay Estuary, Pacific North East	GCA_029293465.1	Saraiva, J. P., Bartholomäus, A., Toscan, R. B., Baldrian, P. & Nunes da Rocha, U. Recovery of 197 eukaryotic bins reveals major challenges for eukaryote genome reconstruction from terrestrial metagenomes. Molecular Ecology Resources 23, 1066–1076 (2023).
Bathycoccus prasinos RCC1105	Bathycoccus Clade BI	WG	14958006	48.07	97.1	0	Mediterranean Sea	GCA_002220235.1	Moreau, H. et al. Gene functionalities and genome structure in Bathycoccus prasinos reflect cellular specializations at the base of the green lineage. Genome Biol. 13, R74 (2012).
SRR5821798_bin.148	Bathycoccus Clade BI	MAG	14194380	48.43	92.7	0	North Sea	GCA_937871675.1	Saary, P., Kale, V. & Finn, R. Large-scale analysis reveals the distribution of novel cellular microbes across multiple biomes and kingdom. Preprint at https://doi.org/10.21203/rs.3.rs-1441815/v1 (2022).
BAL_E9	Bathycoccus Clade BI	MAG	13305938	48.5	87.4	0	Baltic Sea	SAMN40146517	This study
TARA_MED_95_MAG_00198	Bathycoccus Clade BI	MAG	14125648	48.32	86.2	0.6	Mediterranean Sea	http://www.genoscope.cns.fr/tara/	Delmont, T. O. et al. Functional repertoire convergence of distantly related eukaryotic plankton lineages abundant in the sunlit ocean. Cell Genomics 2, 100123 (2022).
YEL_H10	Bathycoccus Clade BI	MAG	11917568	48.6	75.8	0.8	Yellow Sea	SAMN40146518	This study
YEL_H32	Bathycoccus Clade BI	MAG	13674117	48.48	90.5	0	Yellow Sea	SAMN40146519	This study
JZB_S1	Bathycoccus Clade BI	MAG	13287790	48.54	86.8	0.2	Yellow Sea	SAMN40146520	This study
SCS_S1	Bathycoccus Clade BII	MAG	11084156	48.02	70.9	0.8	South China Sea	SAMN40146508	This study
TARA_EukCC_1	Bathycoccus Clade BII	MAG	13196014	48.21	89.2	0.6	Pacific North East	GCA_903798045.1	Saary, P., Mitchell, A. L. & Finn, R. D. Estimating the quality of eukaryotic genomes recovered from metagenomic analysis with EukCC. Genome Biology 21, 244 (2020).
TARA_PSE_93_MAG_00017	Bathycoccus Clade BII	MAG	14732868	47.71	95.3	1	Pacific South East	http://www.genoscope.cns.fr/tara/	Delmont, T. O. et al. Functional repertoire convergence of distantly related eukaryotic plankton lineages abundant in the sunlit ocean. Cell Genomics 2, 100123 (2022).
SCS_S2	Bathycoccus Clade BII	MAG	10976729	47.96	72.4	0.8	South China Sea	SAMN40146509	This study
TARA_AOS_82_MAG_00186	Bathycoccus Clade BII	MAG	11913442	47.77	70.8	1.6	Atlantic Ocean South	http://www.genoscope.cns.fr/tara/	Delmont, T. O. et al. Functional repertoire convergence of distantly related eukaryotic plankton lineages abundant in the sunlit ocean. Cell Genomics 2, 100123 (2022).
NP2_2E	Bathycoccus Clade BII	MAG	9500694	48.25	64.4	0.4	Tropical Atlantic	https://figshare.com/collections/Metagenome-assembled_genomes_of_phytoplankton_communities_across_the_Arctic_Circle/5017517	Duncan, A. et al. Metagenome-assembled genomes of phytoplankton microbiomes from the Arctic and Atlantic Oceans. Microbiome 10, 67 (2022).
ERR599097_bin.1	Bathycoccus Clade BII	MAG	12952815	48.29	89.3	0.8	Red Sea	GCA_937869125.1	Saary, P., Kale, V. & Finn, R. Large-scale analysis reveals the distribution of novel cellular microbes across multiple biomes and kingdom. Preprint at https://doi.org/10.21203/rs.3.rs-1441815/v1 (2022).
NP3_1E	Bathycoccus Clade BII	MAG	10170215	48.2	66.6	0.8	Tropical Atlantic	https://figshare.com/collections/Metagenome-assembled_genomes_of_phytoplankton_communities_across_the_Arctic_Circle/5017517	Duncan, A. et al. Metagenome-assembled genomes of phytoplankton microbiomes from the Arctic and Atlantic Oceans. Microbiome 10, 67 (2022).
TARA_MED_95_MAG_00421	Bathycoccus Clade BII	MAG	13422729	48.19	84.9	1.4	Mediterranean Sea	http://www.genoscope.cns.fr/tara/	Delmont, T. O. et al. Functional repertoire convergence of distantly related eukaryotic plankton lineages abundant in the sunlit ocean. Cell Genomics 2, 100123 (2022).
SCS_S3	Bathycoccus Clade BII	MAG	11401447	48.63	74.7	1	South China Sea	SAMN40146510	This study
TARA_ION_45_MAG_00030	Bathycoccus Clade BII	MAG	14573389	47.73	95.4	1.6	Indian Ocean North	http://www.genoscope.cns.fr/tara/	Delmont, T. O. et al. Functional repertoire convergence of distantly related eukaryotic plankton lineages abundant in the sunlit ocean. Cell Genomics 2, 100123 (2022).
TOSAG39-1	Bathycoccus Clade BII	SAG	10057911	47.35	57	0	Indian Ocean North	GCA_900128745.1	Vannier, T. et al. Survey of the green picoalga Bathycoccus genomes in the global ocean. Scientific Reports 6, 37900 (2016).
SCS_S4	Bathycoccus Clade BII	MAG	10447828	48.84	67.2	0.8	South China Sea	SAMN40146511	This study
SCS_S5	Bathycoccus Clade BII	MAG	10674120	48.78	68.3	0.6	South China Sea	SAMN40146512	This study
CAS_S1	Bathycoccus Clade BIII	MAG	14198237	48.9	92.5	0.2	Caspian Sea	SAMN40146513	This study
SCS_HJH1	Bathycoccus Clade BIII	MAG	11432695	48.76	74.8	1	South China Sea	SAMN40146514	This study
Bathycoccus sp. UST710	Bathycoccus Clade BIII	WG	15339837	48.48	97	0.2	South China Sea	SAMN40123937	This study
SCS_RJ1	Bathycoccus Clade BIII	MAG	13908122	48.89	89.1	0.4	South China Sea	SAMN40146515	This study
SCS_LH1	Bathycoccus Clade BIII	MAG	10255190	48.76	67.5	0.4	South China Sea	SAMN40146516	This study
ERR2206775_bin.1	Bathycoccus Clade BIV	MAG	12696268	43.55	78.6	0.8	Baltic Sea	GCA_937863585.1	Saary, P., Kale, V. & Finn, R. Large-scale analysis reveals the distribution of novel cellular microbes across multiple biomes and kingdom. Preprint at https://doi.org/10.21203/rs.3.rs-1441815/v1 (2022).
BAL_E1	Bathycoccus Clade BIV	MAG	13369592	43.27	84.4	0.6	Baltic Sea	SAMN40146504	This study
BAL_E8	Bathycoccus Clade BIV	MAG	12446079	43.44	77.2	0.6	Baltic Sea	SAMN40146505	This study
BAL_S1	Bathycoccus Clade BIV	MAG	14114436	43.06	88.8	0.6	Baltic Sea	SAMN40146506	This study
BAL_S2	Bathycoccus Clade BIV	MAG	12710900	43.37	78.3	1.2	Baltic Sea	SAMN40146507	This study
Ostreococcus tauri RCC4221	Ostreococcus tauri	WG	12916858	59.38	98.1	0	Mediterranean Sea	GCA_000214015.2	Derelle, E. et al. Genome analysis of the smallest free-living eukaryote Ostreococcus tauri unveils many unique features. Proceedings of the National Academy of Sciences 103, 11647–11652 (2006).
Ostreococcus lucimarinus CCE9901	Ostreococcus lucimarinus	WG	13204888	60.44	98.8	0	California, Pacific North East	GCA_000092065.1	Palenik, B. et al. The tiny eukaryote Ostreococcus provides genomic insights into the paradox of plankton speciation. PNAS 104, 7705–7710 (2007).
Ostreococcus sp. RCC809	Ostreococcus Clade B	WG	13296292	59.8	97.6	1	Troplical Atlantic	https://bioinformatics.psb.ugent.be/gdb/O.RCC809/	N/A
Ostreococcus mediterraneus RCC2590	Ostreococcus mediterraneus	WG	13586617	56.34	97.8	0	Mediterranean Sea	GCA_012295225.1	Yau, S. et al. Virus-host coexistence in phytoplankton through the genomic lens. Sci. Adv. 6, eaay2587 (2020).
Micromonas pusilla CCMP1545	Micromonas pusilla	WG	21958260	65.94	98	0	English Channel, Atlantic Ocean North	GCA_000151265.1	Worden, A. Z. et al. Green Evolution and Dynamic Adaptations Revealed by Genomes of the Marine Picoeukaryotes Micromonas. Science 324, 268–272 (2009).
Micromonas commoda RCC299	Micromonas commoda	WG	20989326	63.97	99.1	0	Pacific South West	GCA_000090985.2	Worden, A. Z. et al. Green Evolution and Dynamic Adaptations Revealed by Genomes of the Marine Picoeukaryotes Micromonas. Science 324, 268–272 (2009).
*WG, Whole Genome of algal strain; SAG, single-amplified genome; MAG, metagenome‑assembled genome. Each qualified genome has > 50% completeness and < 2% contamination level

## Sheet: Table S7
Supplementary Table S7. Information of reference genomes used in this study.
Species	Strain/Cultivar	Soure	Genbank accession	Phylum	Class	Family
Bathycoccus prasinos	RCC1105	Genbank	GCA_002220235.1	Chlorophyta	Mamiellophyceae	Bathycoccaceae
Ostreococcus tauri	RCC4221	Genbank	GCA_000214015.2	Chlorophyta	Mamiellophyceae	Bathycoccaceae
Ostreococcus lucimarinus	CCE9901	Genbank	GCA_000092065.1	Chlorophyta	Mamiellophyceae	Bathycoccaceae
Ostreococcus sp.	RCC809	https://bioinformatics.psb.ugent.be/gdb/O.RCC809/	PRJNA30933	Chlorophyta	Mamiellophyceae	Bathycoccaceae
Ostreococcus mediterraneus	RCC2590	Genbank	GCA_012295225.1	Chlorophyta	Mamiellophyceae	Bathycoccaceae
Micromonas pusilla	CCMP1545	Genbank	GCA_000151265.1	Chlorophyta	Mamiellophyceae	Mamiellaceae
Micromonas commoda	RCC299	Genbank	GCA_000090985.2	Chlorophyta	Mamiellophyceae	Mamiellaceae
Pycnococcus provasolii	NIES 2893	Genbank	GCA_015473125.1	Chlorophyta	Pyramimonadophyceae	Pycnococcaceae
Chloropicon primus	CCMP1205	Genbank	GCA_007859695.1	Chlorophyta	Chloropicophyceae	Chloropicaceae
Pedinophyceae sp.	YPF-701	Genbank	GCA_916048055.1	Chlorophyta	Pedinophyceae	Pedinomonadaceae
Picochlorum sp.	BPE23	Genbank	GCA_025209345.1	Chlorophyta	Trebouxiophyceae	N/A
Coccomyxa subellipsoidea	C-169	Genbank	GCA_000258705.1	Chlorophyta	Trebouxiophyceae	Coccomyxaceae
Botryococcus braunii	Showa	Phytozome	GCA_002005505.1	Chlorophyta	Trebouxiophyceae	Botryococcaceae
Ostreobium quekettii	CAJHUC01	Genbank	GCA_905146915.1	Chlorophyta	Ulvophyceae	Ostreobiaceae
Ulva mutabilis	wild-type	Genbank	GCA_900538255.1	Chlorophyta	Ulvophyceae	Ulvaceae
Microglena sp.	YARC	Phycocosm	GCA_022414725.1	Chlorophyta	Chlorophyceae	Chlamydomonadaceae
Chlamydomonas priscuii	UWO 241	Phycocosm	GCA_016618255.1	Chlorophyta	Chlorophyceae	Chlamydomonadaceae
Chlamydomonas reinhardtii	CC-503 cw92 mt+	Genbank	GCA_000002595.3	Chlorophyta	Chlorophyceae	Chlamydomonadaceae
Volvox carteri	Eve	Genbank	GCA_000143455.1	Chlorophyta	Chlorophyceae	Volvocaceae
Dunaliella salina	CCAP 19/18	Genbank	GCA_002284615.2	Chlorophyta	Chlorophyceae	Dunaliellaceae
Chlorokybus atmophyticus	cultivar01	CNSA	GCA_009103225.1	Streptophyta	Chlorokybophyceae	Chlorokybaceae
Klebsormidium nitens	NIES-2285	Genbank	GCA_000708835.1	Streptophyta	Klebsormidiophyceae	Klebsormidiaceae
Chara braunii	S276	Genbank	GCA_003427395.1	Streptophyta	Charophyceae	Characeae
Closterium sp.	NIES-67	Genbank	GCA_027943415.1	Streptophyta	Zygnematophyceae	Closteriaceae
Zygnema circumcarinatum	SAG 698-1b	https://bcb.unl.edu/Zygnema_4genomes/SAG698-1b/	N/A	Streptophyta	Zygnematophyceae	Zygnemataceae
Selaginella moellendorffii	ADFJ01	Genbank	GCA_000143415.2	Streptophyta	Lycopodiopsida	Selaginellaceae
Oryza sativa	Nipponbare	Genbank	GCA_001433935.1	Streptophyta	Magnoliopsida	Poaceae
Arabidopsis thaliana	N/A	Genbank	GCA_000001735.2	Streptophyta	Magnoliopsida	Brassicaceae
Chondrus crispus	Stackhouse	Phycocosm	GCA_000350225.2	Rhodophyta	Florideophyceae	Gigartinaceae
Cyanidioschyzon merolae	10D	Phycocosm	GCA_000091205.1	Rhodophyta	Cyanidiophyceae	Cyanidiaceae
Galdieria sulphuraria	074W	Phycocosm	GCA_000341285.1	Rhodophyta	Bangiophyceae	Galdieriaceae
Gracilaria domingensis	SP 400837	Phycocosm	GCA_022539475.1	Rhodophyta	Florideophyceae	Gracilariaceae
Porphyridium purpureum	CCMP1328	Phycocosm	GCA_008690995.1	Rhodophyta	Bangiophyceae	Porphyridiaceae
Neopyropia yezoensis	RZ	Phycocosm	GCA_009829735.1	Rhodophyta	Bangiophyceae	Bangiaceae
Polarella glacialis	CCMP1383	Phycocosm	GCA_905237085.1	Dinophyta	Dinophyceae	Suessiaceae
Polarella glacialis	CCMP2088	Phycocosm	GCA_905237095.1	Dinophyta	Dinophyceae	Suessiaceae
Fugacium kawagutii	CCMP2468	Phycocosm	N/A	Dinophyta	Dinophyceae	Symbiodiniaceae
Symbiodinium microadriaticum	CCMP2467	Phycocosm	GCA_001939145.1	Dinophyta	Dinophyceae	Symbiodiniaceae
Cladocopium goreaui	SCF055-01	Phycocosm	GCA_947184155.1	Dinophyta	Dinophyceae	Symbiodiniaceae
Fragilariopsis cylindrus	CCMP1102	Phycocosm	GCA_001750085.1	Bacillariophyta	Bacillariophyceae	Bacillariaceae
Phaeodactylum tricornutum	CCAP 1055/1	Phycocosm	GCA_000150955.2	Bacillariophyta	Bacillariophyceae	Phaeodactylaceae
Thalassiosira pseudonana	CCMP1335	Phycocosm	GCA_000149405.2	Bacillariophyta	Coscinodiscophyceae	Thalassiosiraceae
Pseudo-nitzschia multistriata	B856	Phycocosm	GCA_900660405.1	Bacillariophyta	Bacillariophyceae	Bacillariaceae
Chaetoceros tenuissimus	NIES-3715	Phycocosm	GCA_021927905.1	Bacillariophyta	Coscinodiscophyceae	Chaetocerotaceae
Thalassiosira oceanica	CCMP1005	Phycocosm	GCA_000296195.2	Bacillariophyta	Coscinodiscophyceae	Thalassiosiraceae
Emiliania huxleyi	CCMP1516	Phycocosm	GCA_000372725.1	Haptophyta	Prymnesiophyceae	Noelaerhabdaceae
Phaeocystis antarctica	CCMP1374	Phycocosm	N/A	Haptophyta	Prymnesiophyceae	Phaeocystaceae
Pavlovales sp.	CCMP2436	Phycocosm	GCA_026770615.1	Haptophyta	Pavlovophyceae	Pavlovaceae
Phaeocystis globosa	Pg-G	Phycocosm	N/A	Haptophyta	Prymnesiophyceae	Phaeocystaceae
Chrysochromulina tobinii	CCMP291	Phycocosm	GCA_001275005.1	Haptophyta	Prymnesiophyceae	Chrysochromulinaceae
Pelagomonas calceolata	RCC100	Genbank	GCA_918797485.1	Ochrophyta	Dictyochophyceae	Pelagomonadaceae

## Sheet: Table S8
Supplementary Table S8. rDNA and ITS sequences in this study.
Name with accession number	Source	Length (bp)	Sequence
AB017129.3 Mamiella sp.	GenBank	1736	TAGTCATATGCTTGTCTCAAAGATTAAGCCATGCATGTCTAAGTATAAGCGTTATACTGTGAAACTGCGAATGGCTCATTAAATCAGCAATAGTTTCTTTGGTGGTGTTTACTACTCGGATAACCGTAGTAATTCTAGAGCTAATACGTGCGTAAATCCCGACTTCGGAAGGGACGTATTTATTAGATAAAGACCGGCCTCGTTCTACGGTGAATCATGATAACTATACGGATCGCATGGCCTTGTGCCGGCGATGTTCCATTCAAATTTCTGCCCTATCAACTTTCGATGGTAGTATAGAGGACTACCATGGTGTTAACGGGTGACGGAGAATTAGGGTTCGATTCCGGAGAGGGAGCCTGAGAAACGGCTACCACATCCAAGGAAGGCAGCAGGCGC…
AY954993.1 M. pusilla CCMP1195	GenBank	2302	TGTCTAAGTATAAGCGTTATACTGTGAAACTGCGAATGGCTCATTAAATCAGCAATAGTTTCTTTGGTGGTGTTTACTACATGGATAACCGTAGTAATTCTAGAGCTAATACATGCGTAAATCCCGACTTCGGAAGGGACGTATTTATTAGATAAAGACCGACCTCGTTCTGCGGTGAATCATGATAACTTCACGGACCGCATGGCCTCGTGCCGGCGGTGTTCCATTCAAATTTCTGCCCTATCAACTTTCGACGGTAGGATAGAGGCCTACCGTGGTGTTCACGGGTGACGGAGAATTAGGGTTCGATTCCGGAGAGGGAGCCTGAGAAACGGCTACCACATCCAAGGAAGGCAGCAGGCGCGCAAATTACCCAATCCTGACACAGGGAGGTAGTGA…
AY954994.1 M.pusilla CCMP1545	GenBank	2299	TGTCTAAGTATAAGCGTTATACTGTGAAACTGCGAATGGCTCATTAAATCAGCAATAGTTTCTTTGGTGGTGTTTACTACATGGATAACCGTAGTAATTCTAGAGCTAATACATGCGTAAATCCCGACTTCGGAAGGGACGTATTTATTAGATAAAGACCGACCTCGTTCTGCGGTGAATCATGATAACTTCACGGACCGCATGGCTTTACGCCGGCGGTGTTCCATTCAAATTTCTGCCCTATCAACTTTCGACGGTAGGATAGAGGCCTACCGTGGTGTTCACGGGTGACGGAGAATTAGGGTTCGATTCCGGAGAGGGAGCCTGAGAAACGGCTACCACATCCAAGGAAGGCAGCAGGCGCGCAAATTACCCAATCCTGACACAGGGAGGTAGTGA…
AY954998.1 M. pusilla CCMP1764	GenBank	2301	TGTCTAAGTATAAGCGTTATACTGTGAAACTGCGAATGGCTCATTAAATCAGCAATAGTTTCTTTGGTGGTGTTTACTACATGGATAACCGTAGTAATTCTAGAGCTAATACATGCGTAAATCCCGACTTCGGAAGGGACGTATTTATTAGATAAAGACCGACCTCGTTCTGCGGTGAATCATGATAACTTCACGGACCGCATGGCCTCGTGCCGGCGGTGTTCCATTCAAATTTCTGCCCTATCAACTTTCGACGGTAGGATAGAGGCCTACCGTGGTGTTCACGGGTGACGGAGAATTAGGGTTCGATTCCGGAGAGGGAGCCTGAGAAACGGCTACCACATCCAAGGAAGGCAGCAGGCGCGCAAATTACCCAATCCTGACACAGGGAGGTAGTGA…
B. calidus genome TOSAG39-1, 18S-ITS1-5.8S-ITS2-28S	Extracted from the genome TOSAG39-1	6435	ACCTGGTTGATCCTGCCAGTAGTCATATGCTTGTCTCAAAGATTAAGCCATGCATGTCTAAGTATAAGCGTTATACTGTGAAACTGCGAATGGCTCATTAAATCAGCAATAGTTTATTTGGTGGTGTTTACTACTCGGATAACCGTAGTAATTCTAGAGCTAATACGTGCGTAAATCCCGACTTTTGAAGGGACGTATTTATTAGATAAAGACCGACCTCGTTTTGCGGTGAATCATGATAACTTTACGGATCGCATGGGCTTGTCCCGGCGATGTTCCATTCAAATTTCTGCCCTATCAACTTTCGATGGTAGGATAGAGGCCTACCATGGTGGTAACGGGTGACGGAGAATTAGGGTTCGATTCCGGAGAGGGAGCCTGAGAAACGGCTACCACATC…
B. prasinos genome, 18S-ITS1-5.8S-ITS2-28S	Extracted from the genome B. prasinos RCC1105	5977	ACCTGGTTGATCCTGCCAGTAGTCATATGCTTGTCTCAAAGATTAAGCCATGCATGTCTAAGTATAAGCGTTATACTGTGAAACTGCGAATGGCTCATTAAATCAGCAATAGTTTATTTGGTGGTGTTTACTACTCGGATAACCGTAGTAATTCTAGAGCTAATACGTGCGTAAATCCCGACTTTTGAAGGGACGTATTTATTAGATAAAGACCGACCTCGTTTTGCGGTGAATCATGATAACTTTACGGATCGCATGGGCTTGTCCCGGCGATGTTCCATTCAAATTTCTGCCCTATCAACTTTCGATGGTAGGATAGAGGCCTACCATGGTGGTAACGGGTGACGGAGAATTAGGGTTCGATTCCGGAGAGGGAGCCTGAGAAACGGCTACCACATC…
PP409567 rRNA_UST710_genome, 18S-ITS1-5.8S-ITS2-28S	Extracted from the genome Bathycoccus sp. UST710	6667	ACCTGGTTGATCCTGCCAGTAGTCATATGCTTGTCTCAAAGATTAAGCCATGCATGTCTAAGTATAAGCGTTATACTGTGAAACTGCGAATGGCTCATTAAATCAGCAATAGTTTATTTGGTGGTGTTTACTACTCGGATAACCGTAGTAATTCTAGAGCTAATACGTGCGTAAATCCCGACTTTTGAAGGGACGTATTTATTAGATAAAGACCGACCTCGTTTTGCGGTGAATCATGATAACTTTACGGATCGCATGGGCTTGTCCCGGCGATGTTCCATTCAAATTTCTGCCCTATCAACTTTCGATGGTAGGATAGAGGCCTACCATGGTGGTAACGGGTGACGGAGAATTAGGGTTCGATTCCGGAGAGGGAGCCTGAGAAACGGCTACCACATC…
PP409568 Contig_k141_506314 from metagenomic assembly MA1, 18S-ITS1-5.8S-ITS2-28S (partial)	Extracted from the metagenomic assembly from samples ERR2206758, ERR2206759 and ERR2206772	4204	GGAGGGCAAGTCTGGTGAAAATCTATATAACACAAACAATTTCTTTTGTTTTGCTGCTATCAAGCCCTTCGTAAACAAAAAAAACAACGCCAGATGTCTAGCATTTAGGCAAAGTCGTGGAGTTCAGTACCACGATACACTTGTAAACTGCGGGAAAGTCTCGTTTTAGGCAATACATACCGCGGCCCGCCGAGAGGTGAGATCCAGGAATGGGTCAGGGTGCAGCAGTGAGCGTAACGGCTCATGGATGGTAAAAACTGTATTGATAGAGATAATCTGCATCGAAGCGCGACTTTTTATAAAAGAAAAGAGGCGAACGTTCAGAGACTATAATCGAGTGGGCGCAAGCTTAAGGGATAGTCCAATCCACGGGGAGACCCGGTCCAAAGGAGTACGGCG…
FJ032691.1 Environmental clone DH114_3A14	GenBank	2974	CCTTTGACCTCAGTCAGACAAGATTACCCGCCGAATTTAAGCATATTACTAAGCGGAGGAAAAGAAACTAACAAGGATTCCCCTAGTAACGGCGAGCGAACCGGGAAGAGCCCAACTTGAAAATCTAAACGTTTTACGTTTCGAATTGTAGTCTAGAGACGCGTTCTCTGTCACGAACCAGCTTCAAGTCCTTTGGAAAAAGGCGTCAGAGAGGGTGAGAACCCCGTCGAGCTCGGTTTTAGCGGCATCACGAGGCGTAGTCGAGGAGTCGGGTTGTTTGGGAATGCAGCCCTAAGCAGGTGGTAAATTCCATCTAAGGCTAAATATTGGCGAGAGACCGATAGCGAACAAGTACCGTGAGGGAAAGATGAAAAGACCTTTGAAAAGAGAGTTAAAAAG…
FN562450.1 Mamiella gilva	GenBank	2362	TAGTCATATGCTTGTCTCAAAGATTAAGCCATGCATGTCTAAGTATAAGCGTTATACTGTGAAACTGCGAATGGCTCATTAAATCAGCAATAGTTTCTTTGGTGGTGTTTACTACTCGGATAACCGTAGTAATTCTAGAGCTAATACGTGCGTAAATCCCGACTTCGGAAGGGACGTATTTATTAGATAAAGACCGGCCTCGTTCTACGGTGAATCATGATAACTATACGGATCGCATGGCCTTGTGCCGGCGATGTTCCATTCAAATTTCTGCCCTATCAACTTTCGATGGTAGTATAGAGGACTACCATGGTGTTAACGGGTGACGGAGAATTAGGGTTCGATTCCGGAGAGGGAGCCTGAGAAACGGCTACCACATCCAAGGAAGGCAGCAGGCGC…
GQ426340.1 O. tauri BCC27000	GenBank	2382	AGCCATGCATGTCTAAGTATAAGCGTTATACTGTGAAACTGCGAATGGCTCATTAAATCAGCAATAGTTTCTTTGGTGGTGTTTACTACTCGGATAACCGTAGTAATTCTAGAGCTAATACGTGCGTAAATCCCGACTTCGGAAGGGACGTATTTATTAGATAAAGACCGACCTCGTTCTGCGGTGAATCATAATAACTTTACGGATCGTTGGCCTTGCGCCGGCGATGTTCCATTCAAATTTCTGCCCTATCAACTTTCGATGGTAGGATAGAGGCCTACCATGGTGGTAACGGGTGACGGAGAATTAGGGTTCGATTCCGGAGAGGGAGCCTGAGAAACGGCTACCACATCCAAGGAAGGCAGCAGGCGCGCAAATTACCCAATCCTGACACAGGGA…
GQ426344.1 O. tauri BCC17000	GenBank	2362	AAGCGTTATACTGTGAAACTGCGAATGGCTCATTAAATCAGCAATAGTTTCTTTGGTGGTGTTTACTACTCGGATAACCGTAGTAATTCTAGAGCTAATACATGCGTAAATCCCGACTTCGGAAGGGACGTATTTATTAGATAAAGACCGACCTCGTTCTGCGGTGAATCATAATAACTTTACGGATCGTTGGCCTTGCGCCGGCGATGTTCCATTCAAATTTCTGCCCTATCAACTTTCGATGGTAGGATAGAGGCCTACCATGGTGGTAACGGGTGACGGAGAATTAGGGTTCGATTCCGGAGAGGGAGCCTGAGAAACGGCTACCACATCCAAGGAAGGCAGCAGGCGCGCAAATTACCCAATCCTGACACAGGGAGGTAGTGACAATAAATAACA…
GQ426347.1 O. tauri BCC40000d	GenBank	2340	TGCATGTCTAAGTATAAGCGTTATACTGTGAAACTGCGAATGGCTCATTAAATCAGCAATAGTTTCTTTGGTGGTGTTTACTACTCGGATAACCGTAGTAATTCTAGAGCTAATACGTGCGTAAATCCCGACTTCGGAAGGGACGTATTTATTAGATAAAGACCGACCTCGTTCTGCGGTGAATCATAATAACTTTACGGATCGTTGGCCTTGCGCCGGCGATGTTCCATTCAAATTTCTGCCCTATCAACTTTCGATGGTAGGATAGAGGCCTACCATGGTGGTAACGGGTGACGGAGAATTAGGGTTCGATTCCGGAGAGGGAGCCTGAGAAACGGCTACCACATCCAAGGAAGGCAGCAGGCGCGCAAATTACCCAATCCTGACACAGGGAGGTAG…
HE610150.1 M. squamata	GenBank	2787	CTTTGACCTCAGTTCAGACAAGGCTACCCGCCGAATTTAAGCATATTACTAAGCGGAGGAAAAGAAAATAACAATGATTCCCCTAGTAACGGCGAGCGAACCGGGAAGAGCCCAACTTGGAAATCTGGAGGCTTGTCCTTCCGAATTGTAGTCTAGAGAAGTGCCATCTGCGGCTGGCCGGTCCCAAGTTCCCTGGAAAGGGACGTCAGAGAGGGTGAGAGCCCCGTCGAGGCCGGTTTTGTCGCTCCACGATGCGCTGTCGAGGAGTCGGGTTGTTTGGGAATGCAGCCCTAAGCGGGAGGTAAATTCCTTCTAAGGCTAAATATTGGCGAGAGACCGATAGCGAACAAGTACCGCGAGGGAAAGATGAAAAGACCTTTGAAAAGAGAGTTAAAAAGT…
JN862915.1 Ostreococcus sp. BCC68000	GenBank	2358	TATAAGCGTTTATACTGTGAAACTGCGAATGGCTCATTAAATCAGCAATAGTTTCTTTGGTGGTGTTTACTACTCGGATAACCGTAGTAATTCTAGAGCTAATACGTGCGTAAATCCCGACTTCGGAAGGGACGTATTTATTAGATAAAGACCGACCTCGTTCTGCGGTGAATCATAATAACTTTACGGATCGTTCGCTTCGGCGGCGATGTTCCATTCAAATTTCTGCCCTATCAACTTTCGATGGTAGGATAGAGGCCTACCATGGTGGTAACGGGTGACGGAGAATTAGGGTTCGATTCCGGAGAGGGAGCCTGAGAAACGGCTACCACATCCAAGGAAGGCAGCAGGCGCGCAAATTACCCAATCCTGACACAGGGAGGTAGTGACAATAAATAA…
JN862916.1 Ostreococcus sp. BCC69000	GenBank	2367	TATAAGCGTTTATACTGTGAAACTGCGAATGGCTCATTAAATCAGCAATAGTTTCTTTGGTGGTGTTTACTACTCGGATAACCGTAGTAATTCTAGAGCTAATACGTGCGTAAATCCCGACTTCGGAAGGGACGTATTTATTAGATAAAGACCGACCTCGTTCTGCGGTGAATCATAATAACTTTACGGATCGTTCGCTTCGGCGGCGATGTTCCATTCAAATTTCTGCCCTATCAACTTTCGATGGTAGGATAGAGGCCTACCATGGTGGTAACGGGTGACGGAGAATTAGGGTTCGATTCCGGAGAGGGAGCCTGAGAAACGGCTACCACATCCAAGGAAGGCAGCAGGCGCGCAAATTACCCAATCCTGACACAGGGAGGTAGTGACAATAAATAA…
JN862917.1 Ostreococcus sp. BCC7000	GenBank	2356	TATAAGCGTTTATACTGTGAAACTGCGAATGGCTCATTAAATCAGCAATAGTTTCTTTGGTGGTGTTTACTACTCGGATAACCGTAGTAATTCTAGAGCTAATACGTGCGTAAATCCCGACTTCGGAAGGGACGTATTTATTAGATAAAGACCGACCTCGTTCTGCGGTGAATCATAATAACTTTACGGATCGTTCGCTTCGGCGGCGATGTTCCATTCAAATTTCTGCCCTATCAACTTTCGATGGTAGGATAGAGGCCTACCATGGTGGTAACGGGTGACGGAGAATTAGGGTTCGATTCCGGAGAGGGAGCCTGAGAAACGGCTACCACATCCAAGGAAGGCAGCAGGCGCGCAAATTACCCAATCCTGACACAGGGAGGTAGTGACAATAAATAA…
JX625115.1 B. prasinos CCMP1898	GenBank	2878	TAGTCATATGCTTGTCTCAAAGATTAAGCCATGCATGTCTAAGTATAAGCGTTATACTGTGAAACTGCGAATGGCTCATTAAATCAGCAATAGTTTATTTGGTGGTGTTTACTACTCGGATAACCGTAGTAATTCTAGAGCTAATACGTGCGTAAATCCCGACTTTTGAAGGGACGTATTTATTAGATAAAGACCGACCTCGTTTTGCGGTGAATCATGATAACTTTACGGATCGCATGGGCTTGTCCCGGCGATGTTCCATTCAAATTTCTGCCCTATCAACTTTCGATGGTAGGATAGAGGCCTACCATGGTGGTAACGGGTGACGGAGAATTAGGGTTCGATTCCGGAGAGGGAGCCTGAGAAACGGCTACCACATCCAAGGAAGGCAGCAGGCGC…
KT860591.1 B. prasinos RCC419	GenBank	2560	TGTCTAAGTATAAGCGTTATACTGTGAAACTGCGAATGGCTCATTAAATCAGCAATAGTTTATTTGGTGGTGTTTACTACTCGGATAACCGTAGTAATTCTAGAGCTAATACGTGCGTAAATCCCGACTTTTGAAGGGACGTATTTATTAGATAAAGACCGACCTCGTTTTGCGGTGAATCATGATAACTTTACGGATCGCATGGGCTTGTCCCGGCGATGTTCCATTCAAATTTCTGCCCTATCAACTTTCGATGGTAGGATAGAGGCCTACCATGGTGGTAACGGGTGACGGAGAATTAGGGTTCGATTCCGGAGAGGGAGCCTGAGAAACGGCTACCACATCCAAGGAAGGCAGCAGGCGCGCAAATTACCCAATCCTGACACAGGGAGGTAGTGA…
KT860592.1 B. prasinos RCC424	GenBank	2557	TGTCTAAGTATAAGCGTTATACTGTGAAACTGCGAATGGCTCATTAAATCAGCAATAGTTTATTTGGTGGTGTTTACTACTCGGATAACCGTAGTAATTCTAGAGCTAATACGTGCGTAAATCCCGACTTTTGAAGGGACGTATTTATTAGATAAAGACCGACCTCGTTTTGCGGTGAATCATGATAACTTTACGGATCGCATGGGCTTGTCCCGGCGATGTTCCATTCAAATTTCTGCCCTATCAACTTTCGATGGTAGGATAGAGGCCTACCATGGTGGTAACGGGTGACGGAGAATTAGGGTTCGATTCCGGAGAGGGAGCCTGAGAAACGGCTACCACATCCAAGGAAGGCAGCAGGCGCGCAAATTACCCAATCCTGACACAGGGAGGTAGTGA…
KT860593.1 B. prasinos RCC433	GenBank	2560	TGTCTAAGTATAAGCGTTATACTGTGAAACTGCGAATGGCTCATTAAATCAGCAATAGTTTATTTGGTGGTGTTTACTACTCGGATAACCGTAGTAATTCTAGAGCTAATACGTGCGTAAATCCCGACTTTTGAAGGGACGTATTTATTAGATAAAGACCGACCTCGTTTTGCGGTGAATCATGATAACTTTACGGATCGCATGGGCTTGTCCCGGCGATGTTCCATTCAAATTTCTGCCCTATCAACTTTCGATGGTAGGATAGAGGCCTACCATGGTGGTAACGGGTGACGGAGAATTAGGGTTCGATTCCGGAGAGGGAGCCTGAGAAACGGCTACCACATCCAAGGAAGGCAGCAGGCGCGCAAATTACCCAATCCTGACACAGGGAGGTAGTGA…
KT860594.1 B. prasinos RCC455	GenBank	2560	TGTCTAAGTATAAGCGTTATACTGTGAAACTGCGAATGGCTCATTAAATCAGCAATAGTTTATTTGGTGGTGTTTACTACTCGGATAACCGTAGTAATTCTAGAGCTAATACGTGCGTAAATCCCGACTTTTGAAGGGACGTATTTATTAGATAAAGACCGACCTCGTTTTGCGGTGAATCATGATAACTTTACGGATCGCATGGGCTTGTCCCGGCGATGTTCCATTCAAATTTCTGCCCTATCAACTTTCGATGGTAGGATAGAGGCCTACCATGGTGGTAACGGGTGACGGAGAATTAGGGTTCGATTCCGGAGAGGGAGCCTGAGAAACGGCTACCACATCCAAGGAAGGCAGCAGGCGCGCAAATTACCCAATCCTGACACAGGGAGGTAGTGA…
KT860595.1 B. prasinos RCC456	GenBank	2556	TGTCTAAGTATAAGCGTTATACTGTGAAACTGCGAATGGCTCATTAAATCAGCAATAGTTTATTTGGTGGTGTTTACTACTCGGATAACCGTAGTAATTCTAGAGCTAATACGTGCGTAAATCCCGACTTTTGAAGGGACGTATTTATTAGATAAAGACCGACCTCGTTTTGCGGTGAATCATGATAACTTTACGGATCGCATGGGCTTGTCCCGGCGATGTTCCATTCAAATTTCTGCCCTATCAACTTTCGATGGTAGGATAGAGGCCTACCATGGTGGTAACGGGTGACGGAGAATTAGGGTTCGATTCCGGAGAGGGAGCCTGAGAAACGGCTACCACATCCAAGGAAGGCAGCAGGCGCGCAAATTACCCAATCCTGACACAGGGAGGTAGTGA…
KT860596.1 B. prasinos RCC464	GenBank	2561	TGTCTAAGTATAAGCGTTATACTGTGAAACTGCGAATGGCTCATTAAATCAGCAATAGTTTATTTGGTGGTGTTTACTACTCGGATAACCGTAGTAATTCTAGAGCTAATACGTGCGTAAATCCCGACTTTTGAAGGGACGTATTTATTAGATAAAGACCGACATCGTTTTGCGGTGAATCATGATAACTTTACGGATCGCATGGGCTTGTCCCGGCGATGTTCCATTCAAATTTCTGCCCTATCAACTTTCGATGGTAGGATAGAGGCCTACCATGGTGGTAACGAGTGACGGAGAATTAGGGTTCGATTCCGGAGAGGGAGCCTGAGAAACGGCTACCACATCCAAGGAAGGCAGCAGGCGCGCAAATTACCCAATCCTGACACAGGGAGGTAGTGA…
KT860597.1 B. prasinos RCC680	GenBank	2559	TGTCTAAGTATAAGCGTTATACTGTGAAACTGCGAATGGCTCATTAAATCAGCAATAGTTTATTTGGTGGTGTTTACTACTCGGATAACCGTAGTAATTCTAGAGCTAATACGTGCGTAAATCCCGACTTTTGAAGGGACGTATTTATTAGATAAAGACCGACCTCGTTTTGCGGTGAATCATGATAACTTTACGGATCGCATGGGCTTGTCCCGGCGATGTTCCATTCAAATTTCTGCCCTATCAACTTTCGATGGTAGGATAGAGGCCTACCATGGTGGTAACGGGTGACGGAGAATTAGGGTTCGATTCCGGAGAGGGAGCCTGAGAAACGGCTACCACATCCAAGGAAGGCAGCAGGCGCGCAAATTACCCAATCCTGACACAGGGAGGTAGTGA…
KT860598.1 B. prasinos RCC682	GenBank	2558	TGTCTAAGTATAAGCGTTATACTGTGAAACTGCGAATGGCTCATTAAATCAGCAATAGTTTATTTGGTGGTGTTTACTACTCGGATAACCGTAGTAATTCTAGAGCTAATACGTGCGTAAATCCCGACTTTTGAAGGGACGTATTTATTAGATAAAGACCGACCTCGTTTTGCGGTGAATCATGATAACTTTACGGATCGCATGGGCTTGTCCCGGCGATGTTCCATTCAAATTTCTGCCCTATCAACTTTCGATGGTAGGATAGAGGCCTACCATGGTGGTAACGGGTGACGGAGAATTAGGGTTCGATTCCGGAGAGGGAGCCTGAGAAACGGCTACCACATCCAAGGAAGGCAGCAGGCGCGCAAATTACCCAATCCCGACACAGGGAGGTAGTGA…
KT860599.1 B. prasinos RCC685	GenBank	2560	TGTCTAAGTATAAGCGTTATACTGTGAAACTGCGAATGGCTCATTAAATCAGCAATAGTTTATTTGGTGGTGTTTACTACTCGGATAACCGTAGTAATTCTAGAGCTAATACGTGCGTAAATCCCGACTTTTGAAGGGACGTATTTATTAGATAAAGACCGACCTCGTTTTGCGGTGAATCATGATAACTTTACGGATCGCATGGGCTTGTCCCGGCGATGTTCCATTCAAATTTCTGCCCTATCAACTTTCGATGGTAGGATAGAGGCCTACCATGGTGGTAACGGGTGACGGAGAATTAGGGTTCGATTCCGGAGAGGGGGCCTGAGAAACGGCTACCACATCCAAGGAAGGCAGCAGGCGCGCAAATTACCCAATCCTGACACAGGGAGGTAGTGA…
KT860600.1 B. prasinos RCC686	GenBank	2560	TGTCTAAGTATAAGCGTTATACTGTGAAACTGCGAATGGCTCATTAAATCAGCAATAGTTTATTTGGTGGTGTTTACTACTCGGATAACCGTAGTAATTCTAGAGCTAATACGTGCGTAAATCCCGACTTTTGAAGGGACGTATTTATTAGATAAAGACCGACCTCGTTTTGCGGTGAATCATGATAACTTTACGGATCGCATGGGCTTGTCCCGGCGATGTTCCATTCAAATTTCTGCCCTATCAACTTTCGATGGTAGGATAGAGGCCTACCATGGTGGTAACGGGTGACGGAGAATTAGGGTTCGATTCCGGAGAGGGAGCCTGAGAAACGGCTACCACATCCAAGGAAGGCAGCAGGCGCGCAAATTACCCAATCCTGACACAGGGAGGTAGTGA…
KT860601.1 B. prasinos RCC687	GenBank	2556	TGTCTAAGTATAAGCGTTATACTGTGAAACTGCGAATGGCTCATTAAATCAGCAATAGTTTATCTGGTGGTGTTTACTACTCGGATAACCGTAGTAATTCTAGAGCTAATACGTGCGTAAATCCCGACTTTTGAAGGGACGTATTTATTAGATAAAGACCGACCTCGTTTTGCGGTGAATCATGATAACTTTACGGATCGCATGGGCTTGTCCCGGCGATGTTCCATTCAAATTTCTGCCCTATCAACTTTCGATGGTAGGATAGAGGCCTACCATGGTGGTAACGGGTGACGGAGAATTAGGGTTCGATTCCGGAGAGGGAGCCTGAGAAACGGCTACCACATCCAAGGAAGGCAGCAGGCGCGCAAATTACCCAATCCTGACACAGGGAGGTAGTGA…
KT860936.1 B. prasinos RCC797	GenBank	2057	ACTGCGAATGGCTCATTAAATCAGCAATAGTTTATTTGGTGGTGTTTACTACTCGGATAACCGTAGTAATTCTAGAGCTAATACGTGCGTAAATCCCGACTTTTGAAGGGACGTATTTATTAGATAAAGACCGACCTCGTTTTGCGGTGAATCATGATAACTTTACGGATCGCATGGGCTTGTCCCGGCGATGTTCCATTCAAATTTCTGCCCTATCAACTTTCGATGGTAGGATAGAGGCCTACCATGGTGGTAACGGGTGACGGAGAATTAGGGTTCGATTCCGGAGAGGGAGCCTGAGAAACGGCTACCACATCCAAGGAAGGCAGCAGGCGCGCAAATTACCCAATCCTGACACAGGGAGGTAGTGACAATAAATAACAATACCGGGCTTTTTCA…
KT860937.1 B. prasinos RCC801	GenBank	2058	AACTGCGAATGGCTCATTAAATCAGCAATAGTTTATTTGGTGGTGTTTACTACTCGGATAACCGTAGTAATTCTAGAGCTAATACGTGCGTAAATCCCGACTTTTGAAGGGACGTATTTATTAGATAAAGACCGACCTCGTTTTGCGGTGAATCATGATAACTTTACGGATCGCATGGGCTTGTCCCGGCGATGTTCCATTCAAATTTCTGCCCTATCAACTTTCGATGGTAGGATAGAGGCCTACCATGGTGGTAACGGGTGACGGAGAATTAGGGTTCGATTCCGGAGAGGGAGCCTGAGAAACGGCTACCACATCCAAGGAAGGCAGCAGGCGCGCAAATTACCCAATCCTGACACAGGGAGGTAGTGACAATAAATAACAATACCGGGCTTTTTC…
KT878714.1 B. prasinos RCC463	GenBank	2559	TGTCTAAGTATAAGCGTTATACTGTGAAACTGCGAATGGCTCATTAAATCAGCAATTGTTTATTTGGTGGTGTTTACTACTCCGATAACCGCAGTAATCCTAGAGCTAATACGTGCGCAAATCCCGACTTTTGAAGGGACGTATTTATTACATAAAGACCGACCTCGTTTTGCGGTGAATCTTGATAACCTTACCGATCGCATGGGCTTGTCCCGGCGATGTTCCATTCAAATTTCTGCCCTATCAACTTTCCATGGTAGGATAGAGGCCTACCATGGTGGTAACGGGTGACGGACAATTAGGGTTCGATTCTGGAGAGGGAGCCTGACAAACGGCTACCCCATCCAAGGAAGGCACCCGGCGCCCAAATTACCCAATCCTGACCCAGGGAGGTAGTGA…
KU600438.1 M. squamata 24-25C3	GenBank	1735	TAGTCATATGCTTGTCTCAAAGATTAAGCCATGCATGTCTAAGTATAAGCGTTATACTGTGAAACTGCGAATGGCTCATTAAATCAGCAATAGTTTCTTTGGTGGTGTTTTACTACATGGATAACCGTAGTAATTCTAGAGCTAATACATGCGTAAATCCCGACTTCGGAAGGGACGTATTTATTAGATAAAGACCGACCTCGTTCTGCGGTGAATCATGATAACTTCACGGATCGCATGGCTTTACGCCGGCGATGTTCCATTCAAATTTCTGCCCTATCAACTTTCGACGGTAGGATAGAGGCCTACCGTGGTGTTCACGGGTGACGGAGAATTAGGGTTCGATTCCGGAGAGGGAGCCTGAGAAACGGCTACCACATCCAAGGAAGGCAGCAGGCG…
KU600446.1 M. squamata Cyst5	GenBank	1735	TAGTCATATGCTTGTCTCAAAGATTAAGCCATGCATGTCTAAGTATAAGCGTTATACTGTGAAACTGCGAATGGCTCATTAAATCAGCAATAGTTTCTTTGGTGGTGTTTTACTACATGGATAACCGTAGTAATTCTAGAGCTAATACATGCGTAAATCCCGACTTCGGAAGGGACGTATTTATTAGATAAAGACCGACCTCGTTCTGCGGTGAATCATGATAACTTCACGGATCGCATGGCTTTACGCCGGCGATGTTCCATTCAAATTTCTGCCCTATCAACTTTCGACGGTAGGATAGAGGCCTACCGTGGTGTTCACGGGTGACGGAGAATTAGGGTTCGATTCCGGAGAGGGAGCCTGAGAAACGGCTACCACATCCAAGGAAGGCAGCAGGCG…
KU600447.1 M. squamata K-0284	GenBank	1735	TAGTCATATGCTTGTCTCAAAGATTAAGCCATGCATGTCTAAGTATAAGCGTTATACTGTGAAACTGCGAATGGCTCATTAAATCAGCAATAGTTTCTTTGGTGGTGTTTTACTACATGGATAACCGTAGTAATTCTAGAGCTAATACATGCGTAAATCCCGACTTCGGAAGGGACGTATTTATTAGATAAAGACCGACCTCGTTCTGCGGTGAATCATGATAACTTCACGGATCGCATGGCTTTACGCCGGCGATGTTCCATTCAAATTTCTGCCCTATCAACTTTCGACGGTAGGATAGAGGCCTACCGTGGTGTTCACGGGTGACGGAGAATTAGGGTTCGATTCCGGAGAGGGAGCCTGAGAAACGGCTACCACATCCAAGGAAGGCAGCAGGCG…
KU743546.1 Environmental clone 10D10P36	GenBank	2212	ACCTGGTTGATCCTGCCAGTAGTCATATGCTTGTCTCAAAGATTAAGCCATGCATGTCTAAGTATAAGCGTTATACTGTGAAACTGCGAATGGCTCATTAAATCAGCAATAGTTTATTTGGTGGTGTTTACTACTCGGATAACCGTAGTAATTCTAGAGCTAATACGTGCGTAAATCCCGACTTTTGAAGGGACGTATTTATTAGATAAAGACCGACCTCGTTTTGCGGTGAATCATGATAACTTTACGGATCGCATGGGCTTGTCCCGGCGATGTTCCATTCAAATTTCTGCCCTATCAACTTTCGATGGTAGGATAGAGGCCTACCATGGTGGTAACGGGTGACGGAGAATTAGGGTTCGATTCCGGAGAGGGAGCCTGAGAAACGGCTACCACATC…
KU743570.1 Environmental clone 10D03P41	GenBank	2211	ACCTGGTTGATCCTGCCAGTAGTCATATGCTTGTCTCAAAGATTAAGCCATGCATGTCTAAGTATAAGCGTTATACTGTGAAACTGCGAATGGCTCATTAAATCAGCAATAGTTTATTTGGTGGTGTTTACTACTCGGATAACCGTAGTAATTCTAGAGCTAATACGTGCGTAAATCCCGACTTTTGAAGGGACGTATTTATTAGATAAAGACCGACCTCGTTTTGCGGTGAATCATGATAACTTTACGGATCGCATGGGCTTGTCCCGGCGATGTTCCATTCAAATTTCTGCCCTATCAACTTTCGATGGTAGGATAGAGGCCTACCATGGTGGTAACGGGTGACGGAGAATTAGGGTTCGATTCCGGAGAGGGAGCCTGAGAAACGGCTACCACATC…
LC779579.1 B. prasinos NIES-3658	GenBank	2082	TAAGCGTTATACTGTGAAACTGCGAATGGCTCATTAAATCAGCAATAGTTTATTTGGTGGTGTTTACTACTCGGATAACCGTAGTAATTCTAGAGCTAATACGTGCGTAAATCCCGACTTTTGAAGGGACGTATTTATTAGATAAAGACCGACCTCGTTTTGCGGTGAATCATGATAACTTTACGGATCGCATGGGCTTGTCCCGGCGATGTTCCATTCAAATTTCTGCCCTATCAACTTTCGATGGTAGGATAGAGGCCTACCATGGTGGTAACGGGTGACGGAGAATTAGGGTTCGATTCCGGAGAGGGAGCCTGAGAAACGGCTACCACATCCAAGGAAGGCAGCAGGCGCGCAAATTACCCAATCCTGACACAGGGAGGTAGTGACAATAAATAA…
M. commoda genome, 18S-ITS1-5.8S-ITS2-28S	Extracted from the genome M. commoda RCC299	5499	ACCTGGTTGATCCTGCCAGTAGTCATATGCTTGTCTCAAAGATTAAGCCATGCATGTCTAAGTATAAGCGTTATACTGTGAAACTGCGAATGGCTCATTAAATCAGCAATAGTTTCTTTGGTGGTGTTTACTACATGGATAACCGTAGTAATTCTAGAGCTAATACATGCGTAAATCCCGACTTCGGAAGGGACGTATTTATTAGATAAAGACCGACCTCGTTCTGCGGTGAATCATGATAACTTCACGGACCGCATGGCCTCGCGCCGGCGGTGTTCCATTCAAATTTCTGCCCTATCAACTTTCGACGGTAGGATAGAGGCCTACCGTGGTGTTCACGGGTGACGGAGAATTAGGGTTCGATTCCGGAGAGGGAGCCTGAGAAACGGCTACCACATC…
MT117941.1 O. lucimarinus BCC118000	GenBank	5509	ATAGATACCTGGTTGATCCTGCCAGTAGTCATATGCTTGTCTCAAAGATTAAGCCATGCATGTCTAAGTATAAGCGTTATACTGTGAAACTGCGAATGGCTCATTAAATCAGCAATAGTTTCTTTGGTGGTGTTTACTACTCGGATAACCGTAGTAATTCTAGAGCTAATACGTGCGTAAATCCCGACTTCGGAAGGGACGTATTTATTAGATAAAGACCGACCTCGTTCTGCGGTGAATCATAATAACTTTACGGATCGTTGGCCTTGCGCCGGCGATGTTCCATTCAAATTTCTGCCCTATCAACTTTCGATGGTAGGATAGAGGCCTACCATGGTGGTAACGGGTGACGGAGAATTAGGGTTCGATTCCGGAGAGGGAGCCTGAGAAACGGCTACC…
MT117942.1 B. calidus RCC716	GenBank	5584	TCAGATACCTGGTTGATCCTGCCAGTAGTCATATGCTTGTCTCAAAGATTAAGCCATGCATGTCTAAGTATAAGCGTTATACTGTGAAACTGCGAATGGCTCATTAAATCAGCAATAGTTTATTTGGTGGTGTTTACTACTCGGATAACCGTAGTAATTCTAGAGCTAATACGTGCGTAAATCCCGACTTTTGAAGGGACGTATTTATTAGATAAAGACCGACCTCGTTTTGCGGTGAATCATGATAACTTTACGGATCGCATGGGCTTGTCCCGGCGATGTTCCATTCAAATTTCTGCCCTATCAACTTTCGATGGTAGGATAGAGGCCTACCATGGTGGTAACGGGTGACGGAGAATTAGGGTTCGATTCCGGAGAGGGAGCCTGAGAAACGGCTAC…
MT117943.1 M. commoda NEPCC29	GenBank	5492	TTGTCTCAAAGATTAAGCCATGCATGTCTAAGTATAAGCGTTATACTGTGAAACTGCGAATGGCTCATTAAATCAGCAATAGTTTCTTTGGTGGTGTTTACTACATGGATAACCGTAGTAATTCTAGAGCTAATACATGCGTAAATCCCGACTTCGGAAGGGACGTATTTATTAGATAAAGACCGACCTCGTTCTGCGGTGAATCATGATAACTTCACGGACCGCATGGCCTCGTGCCGGCGGTGTTCCATTCAAATTTCTGCCCTATCAACTTTCGACGGTAGGATAGAGGCCTACCGTGGTGTTCACGGGTGACGGAGAATTAGGGTTCGATTCCGGAGAGGGAGCCTGAGAAACGGCTACCACATCCAAGGAAGGCAGCAGGCGCGCAAATTACCC…
MT117944.1 M. bravo CCMP1646	GenBank	5525	ATAGATACCTGGTTGATCCTGCCAGTAGTCATATGCTTGTCTCAAAGATTAAGCCATGCATGTCTAAGTATAAGCGTTATACTGTGAAACTGCGAATGGCTCATTAAATCAGCAATAGTTTCTTTGGTGGTGACCTACTACATGGATAACCGTAGTAATTCTAGAGCTAATACATGCGTAAATCTCGACTCACGAAGAGACGTATTTATTAGATAAAGACCGACCTCGTTCTGCGGTGAATCATAATAACTTCACGGACCGCATGGCTTTACGCCGGCGGTGTTCCATTCAAATTTCTGCCCTATCAACTTTCGACGGTAGGATAGAGGCCTACCGTGGTGTTCACGGGTGACGGAGAATTAGGGTTCGATTCCGGAGAGGGAGCCTGAGAAACGGCTA…
MT571465.1 B. prasinos Kara2017_1	GenBank	2988	CCAGCAGCCGCGGTAATTCCAGCTCCAATAGCGTATATTTAAGTTGTTGCAGTTAAAAAGCTCGTAGTTGGATTTTGGTTAAGAGGGCGCGGTCGGCCGTTTGGTCTGTACTGCGTTGTCTTGACTTCCTGATGAGGACATGCTCTTGGTTAACGCTGAGACATGGAGTCATCGTGGTTACTTTGAAAAAATTAGAGTGTTCAAAGCGGGCTTACGCTTGAATATATTAGCATGGAATAACACTATAGGACTCCTGTCCTATCTCGTTGGTCTCGGGATGGGAGTAATGATTAAGAGGAACAGTTGGGGGCATTCGTATTTCATTGTCAGAGGTGAAATTCTTGGATTTATGAAAGACGAACTTCTGCGAAAGCATTTGCCAAGGATGTTTTCATTAAT…
MT648817.1 Environmental clone Kara2017	GenBank	4091	GGTGGTGTTTACTACTCGGATAACCGTAGTAATTCTAGAGCTAATACGTGCGTAAATCCCGACTTTTGAAGGGACGTATTTATTAGATAAAGACCGACCTCGTTTTGCGGTGAATCATGATAACTTTACGGATCGCATGGGCTTGTCCCGGCGATGTTCCATTCAAATTTCTGCCCTATCAACTTTCGATGGTAGGATAGAGGCCTACCATGGTGGTAACGGGTGACGGAGAATTAGGGTTCGATTCCGGAGAGGGAGCCTGAGAAACGGCTACCACATCCAAGGAAGGCAGCAGGCGCGCAAATTACCCAATCCTGACACAGGGAGGTAGTGACAATAAATAACAATACCGGGCTTTTTCAAGTCTGGTAATTGGAATGAGAACAATCTAAATCCCTT…
O. lucimarinus genome, 18S-ITS1-5.8S-ITS2-28S	Extracted from the genome Ostreococcus lucimarinus CCE9901	5500	ACCTGGTTGATCCTGCCAGTAGTCATATGCTTGTCTCAAAGATTAAGCCATGCATGTCTAAGTATAAGCGTTATACTGTGAAACTGCGAATGGCTCATTAAATCAGCAATAGTTTCTTTGGTGGTGTTTACTACTCGGATAACCGTAGTAATTCTAGAGCTAATACGTGCGTAAATCCCGACTTCGGAAGGGACGTATTTATTAGATAAAGACCGACCTCGTTCTGCGGTGAATCATAATAACTTTACGGATCGTTGGCCTTGCGCCGGCGATGTTCCATTCAAATTTCTGCCCTATCAACTTTCGATGGTAGGATAGAGGCCTACCATGGTGGTAACGGGTGACGGAGAATTAGGGTTCGATTCCGGAGAGGGAGCCTGAGAAACGGCTACCACATCC…
O. mediterraneus genome, 18S-ITS1-5.8S-ITS2-28S	Extracted from the genome Ostreococcus mediterraneus RCC2590	5508	ACCTGGTTGATCCTGCCAGTAGTCATATGCTTGTCTCAAAGATTAAGCCATGCATGTCTAAGTATAAGCGTTTATACTGTGAAACTGCGAATGGCTCATTAAATCAGCAATAGTTTCTTTGGTGGTGTTTACTACTCGGATAACCGTAGTAATTCTAGAGCTAATACGTGCGTAAATCCCGACTTCGGAAGGGACGTATTTATTAGATAAAGACCGACCTCGTTCTGCGGTGAATCATAATAACTTTACGGATCGTTCGCTTCGGCGGCGATGTTCCATTCAAATTTCTGCCCTATCAACTTTCGATGGTAGGATAGAGGCCTACCATGGTGGTAACGGGTGACGGAGAATTAGGGTTCGATTCCGGAGAGGGAGCCTGAGAAACGGCTACCACATCCA…
O. tauri genome, 18S-ITS1-5.8S-ITS2-28S	Extracted from the genome Ostreococcus tauri RCC4221	5509	ACCTGGTTGATCCTGCCAGTAGTCATATGCTTGTCTCAAAGATTAAGCCATGCATGTCTAAGTATAAGCGTTATACTGTGAAACTGCGAATGGCTCATTAAATCAGCAATAGTTTCTTTGGTGGTGTTTACTACTCGGATAACCGTAGTAATTCTAGAGCTAATACGTGCGTAAATCCCGACTTCGGAAGGGACGTATTTATTAGATAAAGACCGACCTCGTTCTGCGGTGAATCATAATAACTTTACGGATCGTTGGCCTTGCGCCGGCGATGTTCCATTCAAATTTCTGCCCTATCAACTTTCGATGGTAGGATAGAGGCCTACCATGGTGGTAACGGGTGACGGAGAATTAGGGTTCGATTCCGGAGAGGGAGCCTGAGAAACGGCTACCACATCC…
ON888450.1 M. polaris WAP42	GenBank	1764	CTGCCAGTAGTCATATGCTTGTCTCAAAGATTAAGCCATGCATGTCTAAGTATAAGCGTTATACTGTGAAACTGCGAATGGCTCATTAAATCAGCAATAGTTTCTTTGGTGGTGACCTACTACATGGATAACCGTAGTAATTCTAGAGCTAATACATGCGTAAATCTCGACTCACGAAGAGACGTATTTATTAGATAAAGACCGACCTCGTTCTGCGGTGAATCATAATAACTTCACGGACCGCATGGCTTTATGCCGGCGGTGTTCCATTCAAATTTCTGCCCTATCAACTTTCGACGGTAGGATAGAGGCCTACCGTGGTGTTCACGGGTGACGGAGAATTAGGGTTCGATTCCGGAGAGGGAGCCTGAGAAACGGCTACCACATCCAAGGAAGGCA…
ON888454.1 M. polaris WAP63	GenBank	1763	TGCCAGTAGTCATATGCTTGTCTCAAAGATTAAGCCATGCATGTCTAAGTATAAGCGTTATACTGTGAAACTGCGAATGGCTCATTAAATCAGCAATAGTTTCTTTGGTGGTGACCTACTACATGGATAACCGTAGTAATTCTAGAGCTAATACATGCGTAAATCTCGACTCACGAAGAGACGTATTTATTAGATAAAGACCGACCTCGTTCTGCGGTGAATCATAATAACTTCACGGACCGCATGGCTTTATGCCGGCGGTGTTCCATTCAAATTTCTGCCCTATCAACTTTCGACGGTAGGATAGAGGCCTACCGTGGTGTTCACGGGTGACGGAGAATTAGGGTTCGATTCCGGAGAGGGAGCCTGAGAAACGGCTACCACATCCAAGGAAGGCAG…
ON888455.1 M. polaris WAP66	GenBank	1763	TGCCAGTAGTCATATGCTTGTCTCAAAGATTAAGCCATGCATGTCTAAGTATAAGCGTTATACTGTGAAACTGCGAATGGCTCATTAAATCAGCAATAGTTTCTTTGGTGGTGACCTACTACATGGATAACCGTAGTAATTCTAGAGCTAATACATGCGTAAATCTCGACTCACGAAGAGACGTATTTATTAGATAAAGACCGACCTCGTTCTGCGGTGAATCATAATAACTTCACGGACCGCATGGCTTTATGCCGGCGGTGTTCCATTCAAATTTCTGCCCTATCAACTTTCGACGGTAGGATAGAGGCCTACCGTGGTGTTCACGGGTGACGGAGAATTAGGGTTCGATTCCGGAGAGGGAGCCTGAGAAACGGCTACCACATCCAAGGAAGGCAG…
Ostreococcus sp. RCC809 genome	Extracted from the genome Ostreococcus sp. RCC809	5495	ACCTGGTTGATCCTGCCAGTAGTCATATGCTTGTCTCAAAGATTAAGCCATGCATGTCTAAGTATAAGCGTTATACTGTGAAACTGCGAATGGCTCATTAAATCAGCAATAGTTTCTTTGGTGGTGTTTACTACTCGGATAACCGTAGTAATTCTAGAGCTAATACGTGCGTAAATCCCGACTTCGGAAGGGACGTATTTATTAGATAAAGACCGACCTCGTTCTGCGGTGAATCATAATAACTTTACGGATCGTTGGCCTTGCGCCGGCGATGTTCCATTCAAATTTCTGCCCTATCAACTTTCGATGGTAGGATAGAGGCCTACCATGGTGGTAACGGGTGACGGAGAATTAGGGTTCGATTCCGGAGAGGGAGCCTGAGAAACGGCTACCACATCC…
PP409569 Bathycoccus sp. LFS1209 ITS1-5.8S-ITS2	Sanger sequencing for the strain LFS1209	1331	TGCCTAGTAAGCGCAAGTCATCAGCTTGCGTTGATTACGTCCCTGCCCTTTGTACACACCGCCCGTCGCTCCTACCGATTGAATGGTCCGGTGAAGCGTTCGGACTATGACTCTCTGACGGTTCGCCGTCTAAGTGTCGTGGGAAGTTCGTTGAACCTTATCATTTAGAGGAAGGAGAAGTCGTAACAAGGTTTCCGTAGGTGAACCTGCGGAAGGATCATTAAAAATTATCCAACCCACACTGTGAATTGTTTTTCGAAGGTGCGAATTCAAATTTTTTTTTGAGTGTGCACCTTCACCCTCCCATACACACCCTATATAACTAATGAGTATGAAGTTTACTTTTTTGTCTCCTCTTTCGTGCAAACGGAAGAAGAGAGAAAGAATTATAACCGAAAT…
PP409570 Bathycoccus sp. SK2610 ITS1-5.8S-ITS2	Sanger sequencing for the strain SK2610	1362	TTAATCTTCAACGAGGAATGCCTAGTAAGCGCAAGTCATCAGCTTGCGTTGATTACGTCCCTGCCCTTTGTACACACCGCCCGTCGCTCCTACCGATTGAATGGTCCGGTGAAGCGTTCGGACTATGACTCTCTGACGGTTCGCCGTCTAAGTGTCGTGGGAAGTTCGTTGAACCTTATCATTTAGAGGAAGGAGAAGTCGTAACAAGGTTTCCGTAGGTGAACCTGCGGAAGGATCATTAAAAATTATCCAACCCACACTGTGAATTGTTTTTCGAAGGCGCGAATTCAATTTTTTGAGTTCGCACCTTCACCCTCCCATACACACCCTATATAACTAATGAGTATGAAGTTTACTTTTTTGTCTCCTCTTCTCGTGCAAACGGAAGAAGAGAGAAAG…
PP409571 Bathycoccus sp. UST710 ITS1-5.8S-ITS2	Sanger sequencing for the strain UST710	1469	CAAATTCCGTCGTGATGGGGATAGATTATTGCAATTATTAATCTTCAACGAGGAATGCCTAGTAAGCGCAAGTCATCAGCTTGCGTTGATTACGTCCCTGCCCTTTGTACACACCGCCCGTCGCTCCTACCGATTGAATGGTCCGGTGAAGCGTTCGGACTATGACTCTCTGACGGTTCGCCGTCTAAGTGTCGTGGGAAGTTCGTTGAACCTTATCATTTAGAGGAAGGAGAAGTCGTAACAAGGTTTCCGTAGGTGAACCTGCGGAAGGATCATTAAAAATTATCCAACCCACACTGTGAATTGTTTTTCGAAGGTGCGAATTCAAATTTTTTTTTGAGTGTGCACCTTCACCCTCCCATACACACCCTATATAACTAATGAGTATGAAGTTTACTT…
PP409572 Bathycoccus sp. UST1412 ITS1-5.8S-ITS2	Sanger sequencing for the strain UST1412	1357	TATCTTCAACGAGGAATGCCTAGTAAGCGCAAGTCATCAGCTTGCGTTGATTACGTCCCTGCCCTTTGTACACACCGCCCGTCGCTCCTACCGATTGAATGGTCCGGTGAAGCGTTCGGACTATGACTCTCTGACGGTTCGCCGTCTAAGTGTCGTGGGAAGTTCGTTGAACCTTATCATTTAGAGGAAGGAGAAGTCGTAACAAGGTTTCCGTAGGTGAACCTGCGGAAGGATCATTAAAAATTATCCAACCCACACTGTGAATTGTTTTTCGAAGGCGCGAATTCAATTTTTTGAGTTCGCACCTTCACCCTCCCATACACACCCTATATAACTAATGAGTATGAAGTTTACTTTTTTGTCTCCTCTTCTCGTGCAAACGGAAGAAGAGAGAAAGAA…
GQ426331.1 Ostreococcus tauri BCC1000	GenBank	2382	AGCCATGCATGTCTAAGTATAAGCGTTATACTGTGAAACTGCGAATGGCTCATTAAATCAGCAATAGTTTCTTTGGTGGTGTTTACTACTCGGATAACCGTAGTAATTCTAGAGCTAATACGTGCGTAAATCCCGACTTCGGAAGGGACGTATTTATTAGATAAAGACCGACCTCGTTCTGCGGTGAATCATAATAACTTTACGGATCGTTGGCCTTGCGCCGGCGATGTTCCATTCAAATTTCTGCCCTATCAACTTTCGATGGTAGGATAGAGGCCTACCATGGTGGTAACGGGTGACGGAGAATTAGGGTTCGATTCCGGAGAGGGAGCCTGAGAAACGGCTACCACATCCAAGGAAGGCAGCAGGCGCGCAAATTACCCAATCCTGACACAGGGA…
JN862919.1 Ostreococcus sp. BCC75000	GenBank	2355	TATAAGCGTTTATACTGTGAAACTGCGAATGGCTCATTAAATCAGCAATAGTTTCTTTGGTGGTGTTTACTACTCGGATAACCGTAGTAATTCTAGAGCTAATACGTGCGTAAATCCCGACTTCGGAAGGGACGTATTTATTAGATAAAGACCGACCTCGTTCTGCGGTGAATCATNATAACTTTACGGATCGTTCGCTTCGGCGGCGATGTTCCATTCAAATTTCTGCCCTATCAACTTTCGATGGTAGGATAGAGGCCTACCATGGTGGTAACGGGTGACGGAGAATTAGGGTTCGATTCCGGAGAGGGAGCCTGAGAAACGGCTACCACATCCAAGGAAGGCAGCAGGCGCGCAAATTACCCAATCCTGACACAGGGAGGTAGTGACAATAAATAA…
KT390041.1 Ostreococcus lucimarinus CCE9901	GenBank	1334	GTCGTAACAAGGTTTCCGTAGGTGAACCTGCGGAAGGATCATTATGGTTCATCCAAACCACACGTGAATTGTCACCTCGTGCGTTTCGTTTCACGACGGAGCGCGCGAACCCTCCCAATACACCTTAAACCAGAGTATGAAGCAGTAGGGTATGAGTCAATCTTTGACACTGCCTTTAACCGTAACAACTCTCAACAATGGATGTCTTGGCTCTCGCAACGATGAAGAACGCAGCGAAATGCGATACGTAGTGTGATTTGCACTATCCGTGAACCATCGAATCTTTGAACGCATATTGCACTCGAGACTTCGGTCAAGAGTATGCCTGCCTGAGCGTCAGTGTGTTTCCTCACCTCTTACCTCTGTGTGACGAGCGTGGATATGGCCGTCCGGCGTCGT…
KY368634.1 Bathycoccus prasinos clone TAM10	GenBank	1453	AAATTCCGTCGTGATGGGGATAGATTATTGCAGTTATTAATCTTCAACGAGGAATGCCTAGTAAGCGCAAGTCATCAGCTTGCGTTGATTACGTCCCTGCCCTTTGTACACACCGCCCGTCGCTCCTACCGATTGAATGGTCCGGTGAAGCGTTCGGACTATGACTCTCTGACGGTTCGCCGTCTAAGTGTCGTGGGAAGTTCGTTGAACCTTATCATTTAGAGGAAGGAGAAGTCGTAACAAGGTTTCCGTAGGTGAACCTGCGGAAGGATCATTACAAATTATCCAACCCACACTGTGAATTGTTTTTCGAAGATGCACACGGAAAAGGACGTCAAACGCCTTTGAAATGTGCATCTTCACCCTCCCATACACACCCTATATAACTACGAGTATGAA…
KY368636.1 Bathycoccus prasinos clone TAM8	GenBank	1448	AAATTCCGTCGTGATGGGGATAGATTATTGCAATTATTAATCTTCAACGAGGAATGCCTAGTAAGCGCAAGTCATCAGCTTGCGTTGATTACGTCCCTGCCCTTTGTACACACCGCCCGTCGCTCCTACCGATTGAATGGTCCGGTGAAGCGTTCGGACTATGACTCTCTGACGGTTCGCCGTCTAAGTGTCGTGGGAAGTTCGTTGAACCTTATCATTTAGAGGAAGGAGAAGTCGTAACAAGGTTTCCGTAGGTGAACCTGCGGAAGGATCATTACAAATTATCCAACCCACACTGTGAATTGTTTTTCGAAGATGCACACGGAAAAGGACGTCAAACGCCTTTGGAATGTGCATCTTCACCCTCCCATACACACCCTATATAACTTACGAGTATGA…
KY382364.1 Bathycoccus prasinos clone KM3	GenBank	1455	AAATTCCGTCGTGATGGGGATAGATTATTGCAATTATTAATCTTCAACGAGGAATGSCTAGTAAGCGCAAGTCATCAGCTTGCGTTGATTACGTCCCTGCCCTTTGTACACACCGCCCGTCGCTCCTACCGATTGRATGGTCCGGTGAAGCGTTCGGACTATGACTCTCTGACGGTTCGCCGTCTAAGTGTCGTGGGAAGTTCGTTGAACCTTATCATTTAGAGGAAGGAGAAGTCGTAACAAGGTTTCCGTAGGTGAACCTGCGGAAGGATCATTACAAATTATCCAACCCACACTGTGAATTGTTTTTCGAAGATGCACACGGAAAAGGACGTCAAACGCCTTTGAAATGTGCATCTTCACCCTCCCATACACACCCTATATAACTACGAGTATGGA…
KY382373.1 Bathycoccus prasinos clone G9	GenBank	1448	AAATTCCGTCGTGATGGGGATAGATTATTGCAATTATTAATCTTCAACGAGGAATGCCTAGTAAGCGCAAGTCATCAGCTTGCGTTGATTACGTCCCTGCCCTTTGTACACACCGCCCGTCGCTCCTACCGATTGAATGGTCCGGTGAAGCGTTCGGACTATGACTCTCTGACGGTTCGCCGTCTAAGTGTCGTGGGAAGTTCGTTGAACCTTATCATTTAGAGGAAGGAGAAGTCGTAACAAGGTTTCCGTAGGTGAACCTGCGGAAGGATCATTACAAATTATCCAACCCACACTGTGAATTGTTTTTCGAAGATGCACACGGAAAAGGACGTCAAACGCCTTTGAAATGTGCATCTTCACCCTCCCATACACACCCTATATAACTTACGAGTATGA…
KY382375.1 Bathycoccus prasinos clone G5	GenBank	1450	AAATTCCGTCGTGATGGGGATAGATTATTGCAATTATTAATCTTCAACGAGGAATGCCTAGTAAGCGCAAGTCATCAGCTTGCGTTGATTACGTCCCTGCCCTTTGTACACACCGCCCGTCGCTCCTACCGATTGAATGGTCCGGTGAAGCGTTCGGACTATGACTCTCTGACGGTTCGCCGTCTAAGTGTCGTGGGAAGTTCGTTGAACCTTATCATTTAGAGGAAGGAGAAGTCGTAACGAGGTTTCCGTAGGTGAACCTGCGGAAGGATCATTACAAATTATCCAACCCACACTGTGAATTGTTTTTCGAAGATGCACATGGAAAAGGACGTCAAACGCCTTTGAAATGTGCATCTTCACCCTCCCATACACACCCTATATAACTACGAGTATGAA…
KY382377.1 Bathycoccus prasinos clone G8	GenBank	1433	AAATTCCGTCGTGATGGGGATAGATTATTGCAATTATTAATCTTCAACGAGGAATGCCTAGTAAGCGCAAGTCATCAGCTTGCGTTGATTACGTCCCTGCCCTTTGTACACACCGCCCGTCGCTCCTACCGATTGAATGGTCCGGTGAAGCGTTCGGACTATGACTCTCTGACGGTTCGCCGTCTAAGTGTCTTGGGAAGTTCGTTGAACCTTATCATTTAGAGGAAGGAGAAGTCGTAACAAGGTTTCCGTAGGTGAACCTGCGGAAGGATCATTAAAAATTATCCAACCCACACTGTGAATTGTTTTCGAAGGTACGAGCGCATCCTTCTTGGATGAGTTTGTATCTTCACCCTCCCATACACACCCTATAAACTTACGAGTATGAAGTTTACCTTT…
KY382379.1 Bathycoccus prasinos clone HM2	GenBank	1433	AAATTCCGTCGTGATGGGGATAGATTATTGCAATTATTAATCTTCAACGAGGAATGCCTAGTAAGCGCAAGTCATCAGCTTGCGTTGATTACGTCCCTGCCCTTTGTACACACCGCCCGTCGCTCCTACCGATTGAATGGTCCGGTGAAGCGTTCGGACTATGACTCTCTGACGGTTCGCCGTCTAAGTGTCGTGGGAAGTTCGTTGAACCTTATCATTTAGAGGAAGGAGAAGTCGTAACAAGGTTTCCGTAGGTGAACCTGCGGAAGGATCATTAAAAATTATCCAACCCACACTGTGAATTGTTTTCGAAGGTACGAGCGCATCCTTCTTGGATGAGTTTGTATCTTCACCCTCCCATACACACCCTATAAACTTACGAGTATGAAGTTTACCTTT…
KY563783.1 Bathycoccus prasinos RCC715	GenBank	1454	AAATTCCGTCGTGATGGGGATAGATTATTGCAATTATTAATCTTCAACGAGGAATGCCTAGTAAGCGCAAGTCATCAGCTTGCGTTGATTACGTCCCTGCCCTTTGTACACACCGCCCGTCGCTCCTACCGATTGAATGGTCCGGTGAAGCGTTCGGACTATGACTCTCTGACGGTTCGCCGTCTAAGTGTCGTGGGAAGTTCGTTGAACCTTATCATTTAGAGGAAGGAGAAGTCGTAACAAGGTTTCCGTAGGTGAACCTGCGGAAGGATCATTACAAATTATCCAACCCACACTGTGAATTGTTTTTCGAAGATGCACACGGAAAAGGACGTCAAACGCCTTTGAAATGTGCATCTTCACCCTCCCATACACACCCTATATAACTACGAGTATGAA…
KY563784.1 Bathycoccus prasinos RCC716	GenBank	1454	AAATTCCGTCGTGATGGGGATAGATTATTGCAATTATTAATCTTCAACGAGGAATGCCTAGTAAGCGCAAGTCATCAGCTTGCGTTGATTACGTCCCTGCCCTTTGTACACACCGCCCGTCGCTCCTACCGATTGAATGGTCCGGTGAAGCGTTCGGACTATGACTCTCTGACGGTTCGCCGTCTAAGTGTCGTGGGAAGTTCGTTGAACCTTATCATTTAGAGGAAGGAGAAGTCGTAACAAGGTTTCCGTAGGTGAACCTGCGGAAGGATCATTACAAATTATCCAACCCACACTGTGAATTGTTTTTCGAAGATGCACACGGAAAAGGACGTCAAACGCCTTTGAAATGTGCATCTTCACCCTCCCATACACACCCTATATAACTACGAGTATGAA…
Note: New sequences generated in this study are in bold

## Sheet: Table S9
Supplementary Table S9. Relative abundance of different Bathycoccus clades (BI, BII, BIII, and BIV) inferred from metagenomic read recruitment.
Sampling description	SRA	BioSample accession	Station	Latitude	Longitude	Sampling date/time	Relative metagenomic abundance (%)				Reads Per Kilobase per Million mapped reads (RPKM)				Filtration fraction size (µm)	Depth (m)	Temperature (°C)	Salinity (‰)	pH	Chl-a (ug/L)	Nitrate (µmol/l)	Nitrite (µmol/l)	Phosphate (µmol/l)	Silicate (µmol/l)	References
							BI	BII	BIII	BIV	BI	BII	BIII	BIV
Global Tara Oceans expedition	ERR598955	SAMEA2619376	TARA_004	36.5533	-6.5669	2009-09-15 11:30:00	0.0504	0.06132	4e-05	2e-05	3.34343	4.20767	0.00260759	0.00157527	0.22-1.6	9	20.2381	36.5992	N/A	0.124729	N/A	N/A	N/A	N/A	Pesant, S. et al. Open science resources for the discovery and analysis of Tara Oceans data. Sci Data 2, 150023 (2015).
Global Tara Oceans expedition	ERR598993	SAMEA2619667	TARA_018	35.759	14.2574	2009-11-02 08:13:00	0.00598	0.00646	1e-05	0	0.396701	0.443274	0.0006519	0	0.22-1.6	5	21.4867	37.8957	N/A	0.00514167	0.09967	0.01833	0.0256	0.5571	Pesant, S. et al. Open science resources for the discovery and analysis of Tara Oceans data. Sci Data 2, 150023 (2015).
Global Tara Oceans expedition	ERR315858	SAMEA2591084	TARA_023	42.2038	17.715	2009-11-18 08:41:00	0.00145	0.00013	3e-05	1e-05	0.0961901	0.00892037	0.00195569	0.00078763	0.22-1.6	5	17.2117	38.2281	N/A	0.0589393	0.03175	0.009125	0.012	1.37237	Pesant, S. et al. Open science resources for the discovery and analysis of Tara Oceans data. Sci Data 2, 150023 (2015).
Global Tara Oceans expedition	ERR599043	SAMEA2619766	TARA_025	39.3888	19.3905	2009-11-23 09:12:00	0.00027	9e-05	3e-05	1e-05	0.0179113	0.00617564	0.00195569	0.00078763	0.22-1.6	5	18.3192	38.1853	8.13664	0.0602917	0.031	0.00425	0.00525	1.0505	Pesant, S. et al. Open science resources for the discovery and analysis of Tara Oceans data. Sci Data 2, 150023 (2015).
Global Tara Oceans expedition	ERR315863	SAMEA2591108	TARA_030	33.9179	32.898	2009-12-15 10:41:00	0.00015	8e-05	7e-05	1e-05	0.0099507	0.00548946	0.00456328	0.00078763	0.22-1.6	5	20.4425	39.4231	N/A	0.0344067	0.04425	0.00125	0.00025	0.816	Pesant, S. et al. Open science resources for the discovery and analysis of Tara Oceans data. Sci Data 2, 150023 (2015).
Global Tara Oceans expedition	ERR599106	SAMEA2619802	TARA_031	27.16	34.835	2010-01-09 07:15:00	0.0007	0.23872	7e-05	1e-05	0.0464366	16.3805	0.00456328	0.00078763	0.22-1.6	5	25.0281	39.9603	8.08671	0.0525323	0.02675	0.00925	0.01225	0.8825	Pesant, S. et al. Open science resources for the discovery and analysis of Tara Oceans data. Sci Data 2, 150023 (2015).
Global Tara Oceans expedition	ERR599116	SAMEA2619818	TARA_032	23.36	37.2183	2010-01-11 07:21:00	0.0009	0.25104	6e-05	0	0.0597042	17.2259	0.00391138	0	0.22-1.6	5	25.8117	39.7709	7.8452	0.0394977	-0.01075	0.01075	0.00875	0.8775	Pesant, S. et al. Open science resources for the discovery and analysis of Tara Oceans data. Sci Data 2, 150023 (2015).
Global Tara Oceans expedition	ERR599049	SAMEA2619857	TARA_033	21.9467	38.2517	2010-01-13 07:16:00	0.00069	0.20184	4e-05	1e-05	0.0457732	13.8499	0.00260759	0.00078763	0.22-1.6	5	27.3097	38.9435	7.80708	0.0869297	0.003	0.003	0.04575	1.12025	Pesant, S. et al. Open science resources for the discovery and analysis of Tara Oceans data. Sci Data 2, 150023 (2015).
Global Tara Oceans expedition	ERR598991	SAMEA2619879	TARA_034	18.3967	39.875	2010-01-20 04:27:00	0.00106	0.2815	7e-05	0	0.0703183	19.316	0.00456328	0	0.22-1.6	5	27.635	38.64	N/A	0.0893373	0.018	0.011	0.144	2.6405	Pesant, S. et al. Open science resources for the discovery and analysis of Tara Oceans data. Sci Data 2, 150023 (2015).
Global Tara Oceans expedition	ERR599143	SAMEA2619927	TARA_036	20.8183	63.5047	2010-03-12 06:06:00	0.00011	0.02085	2e-05	0	0.00729718	1.43069	0.00130379	0	0.22-1.6	5	25.6814	36.526	8.05426	0.133058	0.096	0.0455	0.3575	1.143	Pesant, S. et al. Open science resources for the discovery and analysis of Tara Oceans data. Sci Data 2, 150023 (2015).
Global Tara Oceans expedition	ERR599102	SAMEA2620000	TARA_038	19.0393	64.4913	2010-03-15 03:35:00	0.00021	0.0764	1e-05	1e-05	0.013931	5.24243	0.0006519	0.00078763	0.22-1.6	5	26.3136	36.618	N/A	0.0701043	0.3125	0.107	0.337	1.278	Pesant, S. et al. Open science resources for the discovery and analysis of Tara Oceans data. Sci Data 2, 150023 (2015).
Global Tara Oceans expedition	ERR599074	SAMEA2620194	TARA_041	14.6059	69.9776	2010-03-30 02:47:00	0.0001	6e-05	2e-05	0	0.0066338	0.00411709	0.00130379	0	0.22-1.6	5	29.1515	36.0499	N/A	0.0439803	0.05	0.007	0.1565	1.3865	Pesant, S. et al. Open science resources for the discovery and analysis of Tara Oceans data. Sci Data 2, 150023 (2015).
Global Tara Oceans expedition	ERR599141	SAMEA2620230	TARA_042	6.0001	73.8955	2010-04-04 02:47:00	7e-05	0.00643	1e-05	1e-05	0.00464366	0.441215	0.0006519	0.00078763	0.22-1.6	5	30.1278	34.5677	N/A	0.0377103	0.021	0.001	0.0765	2.171	Pesant, S. et al. Open science resources for the discovery and analysis of Tara Oceans data. Sci Data 2, 150023 (2015).
Global Tara Oceans expedition	ERR599054	SAMEA2620339	TARA_045	0.0033	71.6428	2010-04-13 03:21:00	0.00012	5e-05	2e-05	0	0.00796056	0.00343091	0.00130379	0	0.22-1.6	5	30.5935	35.0481	N/A	0.0286273	N/A	N/A	N/A	N/A	Pesant, S. et al. Open science resources for the discovery and analysis of Tara Oceans data. Sci Data 2, 150023 (2015).
Global Tara Oceans expedition	ERR599138	SAMEA2620404	TARA_048	-9.3921	66.4228	2010-04-19 07:56:00	9e-05	3e-05	1e-05	0	0.00597042	0.00205855	0.0006519	0	0.22-1.6	5	29.8181	34.1842	N/A	0.036094	0.06925	0.0055	0.0825	2.22425	Pesant, S. et al. Open science resources for the discovery and analysis of Tara Oceans data. Sci Data 2, 150023 (2015).
Global Tara Oceans expedition	ERR599139	SAMEA2620542	TARA_052	-16.957	53.9801	2010-05-17 04:10:00	7e-05	3e-05	1e-05	0	0.00464366	0.00205855	0.0006519	0	0.22-1.6	5	27.9565	34.5455	7.61233	0.0759957	0	0	0.119	2.666	Pesant, S. et al. Open science resources for the discovery and analysis of Tara Oceans data. Sci Data 2, 150023 (2015).
Global Tara Oceans expedition	ERR599057	SAMEA2620651	TARA_056	-15.3424	43.2965	2010-06-26 07:05:00	0.00026	0.03574	4e-05	0	0.0172479	2.45242	0.00260759	0	0.22-3	5	27.2961	35.0302	N/A	0.0509503	-0.01604	0.016042	0	2.81211	Pesant, S. et al. Open science resources for the discovery and analysis of Tara Oceans data. Sci Data 2, 150023 (2015).
Global Tara Oceans expedition	ERR599058	SAMEA2620672	TARA_057	-17.0248	42.7401	2010-06-27 12:05:00	0.00103	0.24353	7e-05	1e-05	0.0683281	16.7106	0.00456328	0.00078763	0.22-3	5	26.5535	35.1245	N/A	0.0820937	N/A	N/A	N/A	N/A	Pesant, S. et al. Open science resources for the discovery and analysis of Tara Oceans data. Sci Data 2, 150023 (2015).
Global Tara Oceans expedition	ERR599012	SAMEA2620756	TARA_062	-22.3368	40.3412	2010-07-03 08:09:00	0.00057	0.15922	5e-05	0	0.0378127	10.9254	0.00325949	0	0.22-3	5	N/A	N/A	N/A	N/A	N/A	N/A	N/A	N/A	Pesant, S. et al. Open science resources for the discovery and analysis of Tara Oceans data. Sci Data 2, 150023 (2015).
Global Tara Oceans expedition	ERR599150	SAMEA2620786	TARA_064	-29.5019	37.9889	2010-07-07 04:48:00	0.00218	0.82924	0.00013	0	0.144617	56.901	0.00847467	0	0.22-3	5	22.2414	35.3247	8.10393	0.0826703	-0.004	0.004	0.084	1.7665	Pesant, S. et al. Open science resources for the discovery and analysis of Tara Oceans data. Sci Data 2, 150023 (2015).
Global Tara Oceans expedition	ERR599146	SAMEA2620855	TARA_065	-35.1728	26.2868	2010-07-12 05:59:00	0.00275	0.94743	0.00015	2e-05	0.182429	65.011	0.00977846	0.00157527	0.22-3	5	21.7636	35.4496	N/A	0.127133	N/A	N/A	N/A	N/A	Pesant, S. et al. Open science resources for the discovery and analysis of Tara Oceans data. Sci Data 2, 150023 (2015).
Global Tara Oceans expedition	ERR599173	SAMEA2620929	TARA_066	-34.9449	17.9189	2010-07-15 12:22:00	0.33473	0.07449	0.00022	8e-05	22.2053	5.11137	0.0143417	0.00630106	0.22-3	5	15.0134	35.3233	8.10696	0.17458	3.0375	0.3025	0.343	2.7435	Pesant, S. et al. Open science resources for the discovery and analysis of Tara Oceans data. Sci Data 2, 150023 (2015).
Global Tara Oceans expedition	ERR598994	SAMEA2620970	TARA_067	-32.2401	17.7103	2010-09-07 06:19:00	0.4858	0.00066	0.00052	0.00011	32.227	0.045288	0.0338987	0.00866396	0.22-3	5	13.0432	34.8707	8.0257	1.04458	N/A	N/A	N/A	N/A	Pesant, S. et al. Open science resources for the discovery and analysis of Tara Oceans data. Sci Data 2, 150023 (2015).
Global Tara Oceans expedition	ERR599174	SAMEA2621013	TARA_068	-31.0266	4.665	2010-09-14 06:55:00	1.10412	0.09827	0.00057	0.00016	73.2451	6.74311	0.0371582	0.0126021	0.22-3	5	16.8632	35.6866	8.08702	0.251114	0.738	0.201	0.1455	1.9865	Pesant, S. et al. Open science resources for the discovery and analysis of Tara Oceans data. Sci Data 2, 150023 (2015).
Global Tara Oceans expedition	ERR599135	SAMEA2621066	TARA_070	-20.4091	-3.1759	2010-09-21 06:55:00	0.00048	0.01758	9e-05	1e-05	0.0318422	1.20631	0.00586708	0.00078763	0.22-3	5	19.77	36.3584	8.05776	0.0708487	0.755	0.0465	0.309	1.1485	Pesant, S. et al. Open science resources for the discovery and analysis of Tara Oceans data. Sci Data 2, 150023 (2015).
Global Tara Oceans expedition	ERR598984	SAMEA2621132	TARA_072	-8.7789	-17.9099	2010-10-05 08:00:00	0.00058	0.02394	0.00011	2e-05	0.038476	1.64272	0.00717087	0.00157527	0.22-3	5	25.0644	36.4168	8.06029	0.0507297	0.015	0.003	0.104	0.868	Pesant, S. et al. Open science resources for the discovery and analysis of Tara Oceans data. Sci Data 2, 150023 (2015).
Global Tara Oceans expedition	ERR599126	SAMEA2621198	TARA_076	-20.9354	-35.1803	2010-10-16 09:55:00	0.00072	0.0021	0.00018	3e-05	0.0477634	0.144098	0.0117342	0.0023629	0.22-3	5	23.3748	37.0766	8.08471	0.0235047	-0.0014	0.001404	0.055883	0.814172	Pesant, S. et al. Open science resources for the discovery and analysis of Tara Oceans data. Sci Data 2, 150023 (2015).
Global Tara Oceans expedition	ERR599006	SAMEA2621254	TARA_078	-30.1367	-43.2899	2010-11-04 10:24:00	0.14106	0.01114	0.0002	3e-05	9.35764	0.764407	0.0130379	0.0023629	0.22-3	5	20.0778	36.3255	8.10137	0.0298943	0.026	0	0.0064	0.749	Pesant, S. et al. Open science resources for the discovery and analysis of Tara Oceans data. Sci Data 2, 150023 (2015).
Global Tara Oceans expedition	ERR599009	SAMEA2621401	TARA_082	-47.1863	-58.2902	2010-12-06 10:33:00	0.08131	0.00037	0.00025	4e-05	5.39394	0.0253887	0.0162974	0.00315053	0.22-3	5	7.57942	34.0502	N/A	0.361112	17.859	0.146	1.302	1.945	Pesant, S. et al. Open science resources for the discovery and analysis of Tara Oceans data. Sci Data 2, 150023 (2015).
Global Tara Oceans expedition	ERR599059	SAMEA2621487	TARA_084	-60.2287	-60.6476	2011-01-03 11:05:00	0.00221	0.00057	0.00018	2e-05	0.146607	0.0391124	0.0117342	0.00157527	0.22-3	5	1.9034	33.7198	N/A	0.11938	25.034	0.266	1.723	16.55	Pesant, S. et al. Open science resources for the discovery and analysis of Tara Oceans data. Sci Data 2, 150023 (2015).
Global Tara Oceans expedition	ERR599090	SAMEA2621509	TARA_085	-62.0385	-49.529	2011-01-06 10:38:00	0.00088	0.00022	8e-05	1e-05	0.0583774	0.015096	0.00521518	0.00078763	0.22-3	5	0.73159	34.3275	N/A	0.202883	28.5345	0.1055	2.1055	80.55	Pesant, S. et al. Open science resources for the discovery and analysis of Tara Oceans data. Sci Data 2, 150023 (2015).
Global Tara Oceans expedition	ERR599064	SAMEA2621779	TARA_093	-34.0614	-73.1066	2011-03-12 11:34:00	0.00039	9e-05	0	0	0.0258718	0.00617564	0	0	0.22-3	5	18.123	34.316	8.09286	0.275165	0.17175	0.03975	0.52125	0.1445	Pesant, S. et al. Open science resources for the discovery and analysis of Tara Oceans data. Sci Data 2, 150023 (2015).
Global Tara Oceans expedition	ERR599050	SAMEA2621839	TARA_094	-32.7971	-87.0693	2011-03-18 11:57:00	4e-05	4e-05	0	0	0.00265352	0.00274473	0	0	0.22-3	5	21.1216	34.6825	8.05285	0.0872457	0.0276	0.0014	0.2425	0.103	Pesant, S. et al. Open science resources for the discovery and analysis of Tara Oceans data. Sci Data 2, 150023 (2015).
Global Tara Oceans expedition	ERR598967	SAMEA2621859	TARA_096	-29.7238	-101.16	2011-03-24 13:00:00	0.00021	0.00017	9e-05	1e-05	0.013931	0.0116651	0.00586708	0.00078763	0.22-3	5	23.8453	35.7687	8.02852	0.0290787	N/A	0	0.1575	0.5305	Pesant, S. et al. Open science resources for the discovery and analysis of Tara Oceans data. Sci Data 2, 150023 (2015).
Global Tara Oceans expedition	ERR599093	SAMEA2621990	TARA_098	-25.8051	-111.72	2011-04-03 13:44:00	0.00033	0.00019	0.00011	1e-05	0.0218915	0.0130375	0.00717087	0.00078763	0.22-3	5	25.181	36.4016	8.03111	0.0238097	0.050687	0.000563	0.1815	0.385875	Pesant, S. et al. Open science resources for the discovery and analysis of Tara Oceans data. Sci Data 2, 150023 (2015).
Global Tara Oceans expedition	ERR599024	SAMEA2622074	TARA_099	-21.146	-104.787	2011-04-09 13:56:00	0.00022	0.00014	8e-05	1e-05	0.0145944	0.00960655	0.00521518	0.00078763	0.22-3	5	23.8893	36.1376	N/A	0.0408917	0.0255	0.006	0.2975	0.558	Pesant, S. et al. Open science resources for the discovery and analysis of Tara Oceans data. Sci Data 2, 150023 (2015).
Global Tara Oceans expedition	ERR599163	SAMEA2622097	TARA_100	-13.0023	-95.9759	2011-04-15 12:45:00	6e-05	7e-05	1e-05	0	0.00398028	0.00480328	0.0006519	0	0.22-3	5	25.3495	35.8288	N/A	0.160775	6.0255	0.137	0.67725	1.15025	Pesant, S. et al. Open science resources for the discovery and analysis of Tara Oceans data. Sci Data 2, 150023 (2015).
Global Tara Oceans expedition	ERR598978	SAMEA2622173	TARA_102	-5.2529	-85.1545	2011-04-21 20:07:00	0.00011	0.00014	6e-05	1e-05	0.00729718	0.00960655	0.00391138	0.00078763	0.22-3	5	24.9589	34.7645	7.90509	0.209096	12.494	0.3285	1.02575	5.04425	Pesant, S. et al. Open science resources for the discovery and analysis of Tara Oceans data. Sci Data 2, 150023 (2015).
Global Tara Oceans expedition	ERR599118	SAMEA2622316	TARA_109	1.9928	-84.5766	2011-05-12 14:00:00	0.00019	0.00012	5e-05	1e-05	0.0126042	0.00823419	0.00325949	0.00078763	0.22-3	5	27.4975	33.4724	8.02178	0.2127	0.848	0.0455	0.2865	1.7085	Pesant, S. et al. Open science resources for the discovery and analysis of Tara Oceans data. Sci Data 2, 150023 (2015).
Global Tara Oceans expedition	ERR599039	SAMEA2622376	TARA_110	-2.0133	-84.589	2011-05-21 12:27:00	0.00101	0.00952	4e-05	1e-05	0.0670014	0.653245	0.00260759	0.00078763	0.22-3	5	23.8882	35.0124	7.48487	0.177577	7.96775	0.31925	0.77275	3.8635	Pesant, S. et al. Open science resources for the discovery and analysis of Tara Oceans data. Sci Data 2, 150023 (2015).
Global Tara Oceans expedition	ERR599077	SAMEA2622452	TARA_111	-16.9601	-100.633	2011-05-31 14:25:00	0.0004	0.00027	0.00011	1e-05	0.0265352	0.0185269	0.00717087	0.00078763	0.22-3	5	22.7818	35.9827	8.04974	0.091501	2.6345	0.0415	0.5	1.0325	Pesant, S. et al. Open science resources for the discovery and analysis of Tara Oceans data. Sci Data 2, 150023 (2015).
Global Tara Oceans expedition	ERR598954	SAMEA2622518	TARA_112	-23.2811	-129.395	2011-06-14 16:45:00	0.0003	0.00446	9e-05	2e-05	0.0199014	0.306037	0.00586708	0.00157527	0.22-3	5	24.2629	36.4392	7.79373	0.0248297	0.01775	0.0075	0.14225	0.7425	Pesant, S. et al. Open science resources for the discovery and analysis of Tara Oceans data. Sci Data 2, 150023 (2015).
Global Tara Oceans expedition	ERR598992	SAMEA2622652	TARA_122	-8.9971	-139.196	2011-07-26 17:10:00	0.00021	0.00012	7e-05	1e-05	0.013931	0.00823419	0.00456328	0.00078763	0.22-3	5	26.6047	35.3703	7.47071	0.116031	5.33675	0.11925	0.56795	2.1905	Pesant, S. et al. Open science resources for the discovery and analysis of Tara Oceans data. Sci Data 2, 150023 (2015).
Global Tara Oceans expedition	ERR599160	SAMEA2622710	TARA_123	-8.9068	-140.283	2011-07-31 17:20:00	0.00146	0.00018	0.0001	1e-05	0.0968535	0.0123513	0.00651897	0.00078763	0.22-3	5	26.5867	35.3551	8.01243	0.125089	4.75725	0.14425	0.53495	2.2205	Pesant, S. et al. Open science resources for the discovery and analysis of Tara Oceans data. Sci Data 2, 150023 (2015).
Global Tara Oceans expedition	ERR599080	SAMEA2622759	TARA_124	-9.1504	-140.522	2011-08-04 18:33:00	0.00039	0.00017	4e-05	0	0.0258718	0.0116651	0.00260759	0	0.22-3	5	26.5724	35.384	7.87071	0.200086	6.035	0.1665	0.63025	2.53325	Pesant, S. et al. Open science resources for the discovery and analysis of Tara Oceans data. Sci Data 2, 150023 (2015).
Global Tara Oceans expedition	ERR599119	SAMEA2622817	TARA_125	-8.9111	-142.557	2011-08-08 17:33:00	0.00021	6e-05	5e-05	1e-05	0.013931	0.00411709	0.00325949	0.00078763	0.22-3	5	26.806	35.4265	8.01514	0.126301	3.539	0.1945	0.55725	1.80475	Pesant, S. et al. Open science resources for the discovery and analysis of Tara Oceans data. Sci Data 2, 150023 (2015).
Global Tara Oceans expedition	ERR599038	SAMEA2622901	TARA_128	0.0003	-153.676	2011-09-04 18:00:00	0.00023	0.00167	8e-05	1e-05	0.0152577	0.114592	0.00521518	0.00078763	0.22-3	5	26.2184	35.129	N/A	0.192896	4.81	0.2715	0.53975	2.668	Pesant, S. et al. Open science resources for the discovery and analysis of Tara Oceans data. Sci Data 2, 150023 (2015).
Global Tara Oceans expedition	ERR599142	SAMEA2623059	TARA_132	31.5213	-158.996	2011-10-04 17:46:00	0.00023	0.00018	7e-05	1e-05	0.0152577	0.0123513	0.00456328	0.00078763	0.22-3	5	25.1646	35.1902	N/A	0.0455867	0.008	0.002	0.0062	2.4278	Pesant, S. et al. Open science resources for the discovery and analysis of Tara Oceans data. Sci Data 2, 150023 (2015).
Global Tara Oceans expedition	ERR599052	SAMEA2623116	TARA_133	35.3671	-127.742	2011-10-18 15:35:00	0.08125	0.00014	4e-05	2e-05	5.38996	0.00960655	0.00260759	0.00157527	0.22-3	5	19.248	33.0701	N/A	0.0796523	0.009	0.002	0.2925	1.95475	Pesant, S. et al. Open science resources for the discovery and analysis of Tara Oceans data. Sci Data 2, 150023 (2015).
Global Tara Oceans expedition	ERR598989	SAMEA2623275	TARA_137	14.2035	-116.626	2011-12-02 14:12:00	0.00016	0.0001	3e-05	1e-05	0.0106141	0.00686182	0.00195569	0.00078763	0.22-3	5	26.4786	33.848	7.99484	0.189524	2.377	0.067	0.456	2.538	Pesant, S. et al. Open science resources for the discovery and analysis of Tara Oceans data. Sci Data 2, 150023 (2015).
Global Tara Oceans expedition	ERR599030	SAMEA2623350	TARA_138	6.3332	-102.943	2011-12-10 14:08:00	0.0002	0.00013	5e-05	1e-05	0.0132676	0.00892037	0.00325949	0.00078763	0.22-3	5	26.6055	33.5204	8.07	0.062472	-0.001	0.003	0.1575	1.1855	Pesant, S. et al. Open science resources for the discovery and analysis of Tara Oceans data. Sci Data 2, 150023 (2015).
Global Tara Oceans expedition	ERR599162	SAMEA2623426	TARA_140	7.4122	-79.3017	2011-12-21 16:20:00	0.00018	0.02597	0.00017	0	0.0119408	1.78202	0.0110823	0	0.22-3	5	26.5557	28.9227	8.07801	0.100662	-0.00135	0.0043	0.09345	0.63375	Pesant, S. et al. Open science resources for the discovery and analysis of Tara Oceans data. Sci Data 2, 150023 (2015).
Global Tara Oceans expedition	ERR599029	SAMEA2623446	TARA_141	9.8481	-80.0454	2011-12-30 13:35:00	0.00015	0.00137	0.00022	0	0.0099507	0.094007	0.0143417	0	0.22-3	5	27.1673	34.8051	8.06296	0.0484727	-0.00155	0.00205	0.0132	1.1195	Pesant, S. et al. Open science resources for the discovery and analysis of Tara Oceans data. Sci Data 2, 150023 (2015).
Global Tara Oceans expedition	ERR599136	SAMEA2623463	TARA_142	25.5264	-88.394	2012-01-09 13:41:00	0.00056	0.01239	6e-05	1e-05	0.0371493	0.85018	0.00391138	0.00078763	0.22-3	5	24.9846	36.1773	8.0769	0.077313	0.0295	0.0195	0.003	1.218	Pesant, S. et al. Open science resources for the discovery and analysis of Tara Oceans data. Sci Data 2, 150023 (2015).
Global Tara Oceans expedition	ERR598983	SAMEA2623627	TARA_145	39.2305	-70.0377	2012-02-02 11:52:00	1.78391	0.16637	0.0011	0.00056	118.341	11.416	0.0717087	0.0441074	0.22-3	5	13.9937	35.1215	7.8821	0.13043	3.6995	0.093	0.33275	2.41425	Pesant, S. et al. Open science resources for the discovery and analysis of Tara Oceans data. Sci Data 2, 150023 (2015).
Global Tara Oceans expedition	ERR598968	SAMEA2623673	TARA_146	34.6712	-71.3093	2012-02-15 12:54:00	0.03806	1.04413	0.00024	2e-05	2.52482	71.6463	0.0156455	0.00157527	0.22-3	5	19.3128	36.5131	8.11404	0.0811387	0.515	0.2225	N/A	0.944	Pesant, S. et al. Open science resources for the discovery and analysis of Tara Oceans data. Sci Data 2, 150023 (2015).
Global Tara Oceans expedition	ERR599123	SAMEA2623734	TARA_148	31.6948	-64.2489	2012-02-24 11:40:00	0.04129	0.35438	0.00016	2e-05	2.7391	24.3169	0.0104304	0.00157527	0.22-3	5	20.4812	36.5967	8.10764	0.0723693	0.0575	0.093	0.0015	0.728	Pesant, S. et al. Open science resources for the discovery and analysis of Tara Oceans data. Sci Data 2, 150023 (2015).
Global Tara Oceans expedition	ERR598963	SAMEA2623774	TARA_149	34.1132	-49.9181	2012-03-01 10:48:00	0.38481	0.59317	0.00049	9e-05	25.5275	40.7023	0.031943	0.0070887	0.22-3	5	18.8255	36.4127	N/A	0.105414	N/A	N/A	N/A	N/A	Pesant, S. et al. Open science resources for the discovery and analysis of Tara Oceans data. Sci Data 2, 150023 (2015).
Global Tara Oceans expedition	ERR599170	SAMEA2623808	TARA_150	35.9346	-37.3032	2012-03-05 09:25:00	0.3995	0.30272	0.00024	8e-05	26.502	20.7721	0.0156455	0.00630106	0.22-3	5	17.6271	36.2853	8.11196	0.126385	0.134	0.0355	0.0055	0.8358	Pesant, S. et al. Open science resources for the discovery and analysis of Tara Oceans data. Sci Data 2, 150023 (2015).
Global Tara Oceans expedition	ERR598976	SAMEA2623850	TARA_151	36.1715	-29.023	2012-03-09 08:59:00	0.09592	0.0581	0.0001	4e-05	6.36314	3.98672	0.00651897	0.00315053	0.22-3	5	17.303	36.2296	8.09894	0.0565947	N/A	0.019	0.0125	0.6545	Pesant, S. et al. Open science resources for the discovery and analysis of Tara Oceans data. Sci Data 2, 150023 (2015).
Global Tara Oceans expedition	ERR599078	SAMEA2623886	TARA_152	43.6792	-16.8344	2012-03-19 08:18:00	0.54388	0.0199	0.00019	0.00011	36.0799	1.3655	0.012386	0.00866396	0.22-3	5	14.3168	35.9917	8.09487	0.140891	1.8485	0.3105	0.1595	1.236	Pesant, S. et al. Open science resources for the discovery and analysis of Tara Oceans data. Sci Data 2, 150023 (2015).
Tara Oceans Polar Circle expedition	ERR3589554	SAMEA4397569	TARA_188	78.2518	91.8557	2013-08-15 00:30:00	0.01646	3e-05	0.00057	2e-05	1.09192	0.00205855	0.0371582	0.00157527	0.22-3	5	-1.64974	32.9508	7.952	2.31983	0.59425	0.080325	0.230191	0.399749	Pesant, S. et al. Open science resources for the discovery and analysis of Tara Oceans data. Sci Data 2, 150023 (2015).
Tara Oceans Polar Circle expedition	ERR3589555	SAMEA4397649	TARA_189	77.9028	117.154	2013-08-27 01:53:00	0.01709	0.00022	0.00038	0.00081	1.13372	0.015096	0.0247721	0.0637983	0.22-3	5	0.10149	28.8205	7.857	0.909867	N/A	N/A	N/A	N/A	Pesant, S. et al. Open science resources for the discovery and analysis of Tara Oceans data. Sci Data 2, 150023 (2015).
Tara Oceans Polar Circle expedition	ERR3589556	SAMEA4397842	TARA_194	73.3833	-168.133	2013-09-11 20:00:00	0.01915	0.00027	0.00033	0.02332	1.27037	0.0185269	0.0215126	1.83676	0.22-3	5	-0.585333	27.442	7.963	0.338014	0.1025	0.126	0.361653	1.42426	Pesant, S. et al. Open science resources for the discovery and analysis of Tara Oceans data. Sci Data 2, 150023 (2015).
Tara Oceans Polar Circle expedition	ERR3589557	SAMEA4397930	TARA_196	71.8895	-154.91	2013-09-14 17:30:00	1.17169	0.00057	0.00186	0.04113	77.7276	0.0391124	0.121253	3.23953	0.22-3	5	2.5694	28.6092	7.913	0.665666	0.337	0.0865	0.430504	2.82291	Pesant, S. et al. Open science resources for the discovery and analysis of Tara Oceans data. Sci Data 2, 150023 (2015).
Tara Oceans Polar Circle expedition	ERR3589558	SAMEA4398009	TARA_201	74.2987	-85.7806	2013-09-30 15:02:00	0.00215	0.00018	0.00018	0.00049	0.142627	0.0123513	0.0117342	0.038594	0.22-3	5	-1.32986	30.7019	7.802	1.05733	1.2505	0.0775	0.526245	2.06205	Pesant, S. et al. Open science resources for the discovery and analysis of Tara Oceans data. Sci Data 2, 150023 (2015).
Tara Oceans Polar Circle expedition	ERR3589559	SAMEA4398094	TARA_205	72.4693	-71.892	2013-10-08 12:15:00	0.00258	5e-05	6e-05	2e-05	0.171152	0.00343091	0.00391138	0.00157527	0.22-3	5	-0.479225	31.9954	7.898	1.79155	0.3215	0.0895	0.560568	0.298067	Pesant, S. et al. Open science resources for the discovery and analysis of Tara Oceans data. Sci Data 2, 150023 (2015).
Tara Oceans Polar Circle expedition	ERR3589561	SAMEA4398176	TARA_206	70.9574	-53.5989	2013-10-12 11:09:00	0.42023	0.00047	0.0009	0.00029	27.8772	0.0322506	0.0586708	0.0228414	0.22-3	5	1.44531	32.0833	7.973	1.06941	1.11375	0.128	0.220883	1.04231	Pesant, S. et al. Open science resources for the discovery and analysis of Tara Oceans data. Sci Data 2, 150023 (2015).
Tara Oceans Polar Circle expedition	ERR3589566	SAMEA4397239	TARA_173	78.9564	79.4201	2013-07-08 04:12:00	0.00228	3e-05	0.00016	0	0.151251	0.00205855	0.0104304	0	0.22-3	5	-0.160312	33.6138	8.051	0.293986	0.4395	0.0015	0.058849	0.273079	Pesant, S. et al. Open science resources for the discovery and analysis of Tara Oceans data. Sci Data 2, 150023 (2015).
Tara Oceans Polar Circle expedition	ERR3589568	SAMEA4397472	TARA_180	74.8023	76.1478	2013-07-18 02:04:00	0.00134	0.00066	0.00038	0.00099	0.0888929	0.045288	0.0247721	0.0779757	0.22-3	5	2.50789	22.9802	7.816	0.548688	0.285283	0.0195666	0.232747	11.5508	Pesant, S. et al. Open science resources for the discovery and analysis of Tara Oceans data. Sci Data 2, 150023 (2015).
Tara Oceans Polar Circle expedition	ERR3589575	SAMEA4398247	TARA_208	69.1136	-51.5086	2013-10-20 10:34:00	0.02711	4e-05	4e-05	2e-05	1.79842	0.00274473	0.00260759	0.00157527	0.22-3	5	3.1965	32.9918	N/A	0.379773	1.7495	0.1665	0.312072	0.819597	Pesant, S. et al. Open science resources for the discovery and analysis of Tara Oceans data. Sci Data 2, 150023 (2015).
Tara Oceans Polar Circle expedition	ERR3589576	SAMEA4398296	TARA_209	64.7127	-53.0106	2013-10-23 10:25:00	1.12651	0.00051	0.00067	0.00141	74.7304	0.0349953	0.0436771	0.111056	0.22-3	5	2.49613	32.6031	N/A	1.15793	N/A	N/A	N/A	N/A	Pesant, S. et al. Open science resources for the discovery and analysis of Tara Oceans data. Sci Data 2, 150023 (2015).
Tara Oceans Polar Circle expedition	ERR3589577	SAMEA4397311	TARA_175	79.2233	66.3435	2013-07-10 03:58:00	0.00241	3e-05	0.0001	0	0.159875	0.00205855	0.00651897	0	0.22-3	5	1.3657	34.2648	7.983	1.51622	0.3675	0.001	0.063634	0.523062	Pesant, S. et al. Open science resources for the discovery and analysis of Tara Oceans data. Sci Data 2, 150023 (2015).
Tara Oceans Polar Circle expedition	ERR3589580	SAMEA4397756	TARA_191	71.5955	160.938	2013-09-02 22:37:00	0.01291	0.00034	0.00018	0.01097	0.856423	0.0233302	0.0117342	0.864033	0.22-3	5	1.48885	28.4169	7.74	0.436317	0.988	0.07525	1.19581	19.6461	Pesant, S. et al. Open science resources for the discovery and analysis of Tara Oceans data. Sci Data 2, 150023 (2015).
Tara Oceans Polar Circle expedition	ERR3589581	SAMEA4397798	TARA_193	71.0704	174.992	2013-09-08 02:45:00	0.00224	0.00016	0.00028	0.0002	0.148597	0.0109789	0.0182531	0.0157527	0.22-3	5	2.4534	29.0291	7.964	0.731976	6.1445	0.125	1.61498	30.1495	Pesant, S. et al. Open science resources for the discovery and analysis of Tara Oceans data. Sci Data 2, 150023 (2015).
Tara Oceans Polar Circle expedition	ERR3589582	SAMEA4398370	TARA_210	61.5427	-55.9869	2013-10-27 10:16:00	0.47599	0.00037	0.00044	0.00017	31.5762	0.0253887	0.0286835	0.0133898	0.22-3	5	5.29526	34.2128	N/A	0.808609	5.48775	0.31575	0.511975	2.25258	Pesant, S. et al. Open science resources for the discovery and analysis of Tara Oceans data. Sci Data 2, 150023 (2015).
Tara Oceans Polar Circle expedition	ERR3589586	SAMEA4397034	TARA_163	76.1825	1.3918	2013-06-09 07:39:00	0.06188	0.00028	0.00023	5e-05	4.10499	0.0192131	0.0149936	0.00393817	0.22-3	5	1.89961	34.8887	8.006	8.72334	2.6715	0.101	0.290483	4.18531	Pesant, S. et al. Open science resources for the discovery and analysis of Tara Oceans data. Sci Data 2, 150023 (2015).
Tara Oceans Polar Circle expedition	ERR3589588	SAMEA4397101	TARA_168	72.5128	44.0775	2013-07-01 03:20:00	0.10824	0.00018	0.00011	5e-05	7.18042	0.0123513	0.00717087	0.00393817	0.22-3	5	7.48766	34.9233	8.016	0.815585	0.0595	0	0	1.72513	Pesant, S. et al. Open science resources for the discovery and analysis of Tara Oceans data. Sci Data 2, 150023 (2015).
Tara Oceans Polar Circle expedition	ERR3589590	SAMEA4397426	TARA_178	77.1604	73.2057	2013-07-15 02:11:00	0.00366	0.00011	0.00041	1e-05	0.242797	0.007548	0.0267278	0.00078763	0.22-3	5	1.32583	34.1424	7.996	0.0709617	0.269667	0.008333	0.047034	0.244154	Pesant, S. et al. Open science resources for the discovery and analysis of Tara Oceans data. Sci Data 2, 150023 (2015).
Tara Oceans Polar Circle expedition	ERR3589591	SAMEA4396424	TARA_155	54.5305	-16.9377	2013-05-24 05:36:00	0.48806	0.00042	0.00039	0.00014	32.3769	0.0288196	0.025424	0.0110269	0.22-3	5	11.0955	35.3252	7.948	0.931473	7.7985	0.237125	0.401861	0.967928	Pesant, S. et al. Open science resources for the discovery and analysis of Tara Oceans data. Sci Data 2, 150023 (2015).
Tara Oceans Polar Circle expedition	ERR3589592	SAMEA4396538	TARA_158	67.141	0.2355	2013-06-03 07:31:00	0.1195	0.00013	0.00015	0.00011	7.92739	0.00892037	0.00977846	0.00866396	0.22-3	5	8.47447	35.1452	7.852	1.99992	4.98075	0.13475	0.356899	4.01207	Pesant, S. et al. Open science resources for the discovery and analysis of Tara Oceans data. Sci Data 2, 150023 (2015).
Estuaries along the South China Sea	SRR14560391	SAMN19228616	RJ	23.3266	116.711	2018-12-21 16:06:00	0.00133	6e-05	0.44814	2e-05	0.0882295	0.00411709	29.2141	0.00157527	> 0.2	surface	20.2	22.82	7.88	3.17249	N/A	N/A	N/A	N/A	Zhou, L., Huang, S., Gong, J., Xu, P. & Huang, X. 500 metagenome-assembled microbial genomes from 30 subtropical estuaries in South China. Sci Data 9, 310 (2022).
Estuaries along the South China Sea	SRR14560392	SAMN19228549	DJN	22.9184	113.6	2018-12-23 13:33:00	8e-05	0	0.00058	0	0.00530704	0	0.03781	0	> 0.2	surface	20.4	9.04	7.6	2.88	N/A	N/A	N/A	N/A	Zhou, L., Huang, S., Gong, J., Xu, P. & Huang, X. 500 metagenome-assembled microbial genomes from 30 subtropical estuaries in South China. Sci Data 9, 310 (2022).
Estuaries along the South China Sea	SRR14560393	SAMN19228548	DJN	22.9186	113.6	2018-12-23 13:33:00	0.00013	0	0.00079	0	0.00862394	0	0.0514999	0	> 0.2	surface	20.4	9.08	7.6	3.28767	N/A	N/A	N/A	N/A	Zhou, L., Huang, S., Gong, J., Xu, P. & Huang, X. 500 metagenome-assembled microbial genomes from 30 subtropical estuaries in South China. Sci Data 9, 310 (2022).
Estuaries along the South China Sea	SRR14560394	SAMN19228539	BSH	21.6026	109.673	2018-12-16 17:19:00	0.00024	1e-05	0.00292	0	0.0159211	0.00068618	0.190354	0	> 0.2	surface	16.8	6.02	7.74	3.50367	N/A	N/A	N/A	N/A	Zhou, L., Huang, S., Gong, J., Xu, P. & Huang, X. 500 metagenome-assembled microbial genomes from 30 subtropical estuaries in South China. Sci Data 9, 310 (2022).
Estuaries along the South China Sea	SRR14560395	SAMN19228538	BSH	21.603	109.674	2018-12-16 17:19:00	0.00012	0	0.00163	0	0.00796056	0	0.106259	0	> 0.2	surface	16.8	6.02	7.74	3.84467	N/A	N/A	N/A	N/A	Zhou, L., Huang, S., Gong, J., Xu, P. & Huang, X. 500 metagenome-assembled microbial genomes from 30 subtropical estuaries in South China. Sci Data 9, 310 (2022).
Estuaries along the South China Sea	SRR14560396	SAMN19228582	JJ	21.2665	110.633	2018-12-16 11:37:00	0.00081	6e-05	0.09023	0	0.0537338	0.00411709	5.88207	0	> 0.2	surface	17.5	26.58	8.21	2.18	N/A	N/A	N/A	N/A	Zhou, L., Huang, S., Gong, J., Xu, P. & Huang, X. 500 metagenome-assembled microbial genomes from 30 subtropical estuaries in South China. Sci Data 9, 310 (2022).
Estuaries along the South China Sea	SRR14560397	SAMN19228581	JJ	21.2671	110.632	2018-12-16 11:37:00	0.00054	6e-05	0.06604	0	0.0358225	0.00411709	4.30513	0	> 0.2	surface	17.5	26.58	8.21	1.79267	N/A	N/A	N/A	N/A	Zhou, L., Huang, S., Gong, J., Xu, P. & Huang, X. 500 metagenome-assembled microbial genomes from 30 subtropical estuaries in South China. Sci Data 9, 310 (2022).
Estuaries along the South China Sea	SRR14560398	SAMN19228580	JJ	21.2672	110.632	2018-12-16 11:37:00	0.00068	6e-05	0.09134	0	0.0451098	0.00411709	5.95443	0	> 0.2	surface	17.5	26.57	8.21	2.131	N/A	N/A	N/A	N/A	Zhou, L., Huang, S., Gong, J., Xu, P. & Huang, X. 500 metagenome-assembled microbial genomes from 30 subtropical estuaries in South China. Sci Data 9, 310 (2022).
Estuaries along the South China Sea	SRR14560399	SAMN19228579	HTM	22.2116	113.109	2018-12-24 11:20:00	8e-05	0	0.00055	0	0.00530704	0	0.0358544	0	> 0.2	surface	19.6	0.7	7.92	5.60433	N/A	N/A	N/A	N/A	Zhou, L., Huang, S., Gong, J., Xu, P. & Huang, X. 500 metagenome-assembled microbial genomes from 30 subtropical estuaries in South China. Sci Data 9, 310 (2022).
Estuaries along the South China Sea	SRR14560400	SAMN19228578	HTM	22.2107	113.108	2018-12-24 11:20:00	4e-05	0	0.00051	0	0.00265352	0	0.0332468	0	> 0.2	surface	19.6	0.7	7.92	5.81433	N/A	N/A	N/A	N/A	Zhou, L., Huang, S., Gong, J., Xu, P. & Huang, X. 500 metagenome-assembled microbial genomes from 30 subtropical estuaries in South China. Sci Data 9, 310 (2022).
Estuaries along the South China Sea	SRR14560401	SAMN19228542	DAH	22.7312	114.55	2018-12-23 10:19:00	0.0001	0	0.00993	0	0.0066338	0	0.647334	0	> 0.2	surface	22	26.97	7.95	2.78021	N/A	N/A	N/A	N/A	Zhou, L., Huang, S., Gong, J., Xu, P. & Huang, X. 500 metagenome-assembled microbial genomes from 30 subtropical estuaries in South China. Sci Data 9, 310 (2022).
Estuaries along the South China Sea	SRR14560402	SAMN19228577	HTM	22.2103	113.107	2018-12-24 11:20:00	5e-05	0	0.00058	0	0.0033169	0	0.03781	0	> 0.2	surface	19.2	0.65	8.15	5.71433	N/A	N/A	N/A	N/A	Zhou, L., Huang, S., Gong, J., Xu, P. & Huang, X. 500 metagenome-assembled microbial genomes from 30 subtropical estuaries in South China. Sci Data 9, 310 (2022).
Estuaries along the South China Sea	SRR14560403	SAMN19228576	HQM	22.6145	113.59	2018-12-27 15:39:00	0.00062	0	7e-05	0	0.0411296	0	0.00456328	0	> 0.2	surface	20.2	0.6	7.81	7.53933	N/A	N/A	N/A	N/A	Zhou, L., Huang, S., Gong, J., Xu, P. & Huang, X. 500 metagenome-assembled microbial genomes from 30 subtropical estuaries in South China. Sci Data 9, 310 (2022).
Estuaries along the South China Sea	SRR14560404	SAMN19228575	HQM	22.615	113.59	2018-12-27 15:39:00	0.00042	0	0.00016	0	0.0278619	0	0.0104304	0	> 0.2	surface	20.3	0.58	7.82	5.31933	N/A	N/A	N/A	N/A	Zhou, L., Huang, S., Gong, J., Xu, P. & Huang, X. 500 metagenome-assembled microbial genomes from 30 subtropical estuaries in South China. Sci Data 9, 310 (2022).
Estuaries along the South China Sea	SRR14560405	SAMN19228574	HQM	22.6152	113.59	2018-12-27 15:39:00	0.0001	0	4e-05	0	0.0066338	0	0.00260759	0	> 0.2	surface	20.3	0.58	7.82	10.236	N/A	N/A	N/A	N/A	Zhou, L., Huang, S., Gong, J., Xu, P. & Huang, X. 500 metagenome-assembled microbial genomes from 30 subtropical estuaries in South China. Sci Data 9, 310 (2022).
Estuaries along the South China Sea	SRR14560406	SAMN19228573	HM	22.7862	113.593	2018-12-28 14:51:00	0.00012	0	0.01072	0	0.00796056	0	0.698834	0	> 0.2	surface	20.4	9.31	7.77	4.37267	N/A	N/A	N/A	N/A	Zhou, L., Huang, S., Gong, J., Xu, P. & Huang, X. 500 metagenome-assembled microbial genomes from 30 subtropical estuaries in South China. Sci Data 9, 310 (2022).
Estuaries along the South China Sea	SRR14560407	SAMN19228572	HM	22.7864	113.594	2018-12-28 14:51:00	0.00019	0	0.00047	0	0.0126042	0	0.0306392	0	> 0.2	surface	20.4	9.31	7.77	4.47267	N/A	N/A	N/A	N/A	Zhou, L., Huang, S., Gong, J., Xu, P. & Huang, X. 500 metagenome-assembled microbial genomes from 30 subtropical estuaries in South China. Sci Data 9, 310 (2022).
Estuaries along the South China Sea	SRR14560408	SAMN19228571	HM	22.7864	113.594	2018-12-28 14:51:00	0.00016	0	0.0051	0	0.0106141	0	0.332468	0	> 0.2	surface	20.4	9.3	7.77	3.68267	N/A	N/A	N/A	N/A	Zhou, L., Huang, S., Gong, J., Xu, P. & Huang, X. 500 metagenome-assembled microbial genomes from 30 subtropical estuaries in South China. Sci Data 9, 310 (2022).
Estuaries along the South China Sea	SRR14560409	SAMN19228570	HJW	23.4459	116.76	2018-12-23 10:45:59	0.00037	0	0.01315	0	0.024545	0	0.857245	0	> 0.2	surface	20.7	2.55	8.5	9.1	N/A	N/A	N/A	N/A	Zhou, L., Huang, S., Gong, J., Xu, P. & Huang, X. 500 metagenome-assembled microbial genomes from 30 subtropical estuaries in South China. Sci Data 9, 310 (2022).
Estuaries along the South China Sea	SRR14560410	SAMN19228569	HJW	23.446	116.76	2018-12-22 10:45:59	0.00034	0	0.00808	0	0.0225549	0	0.526733	0	> 0.2	surface	20.7	2.54	8.5	9.14653	N/A	N/A	N/A	N/A	Zhou, L., Huang, S., Gong, J., Xu, P. & Huang, X. 500 metagenome-assembled microbial genomes from 30 subtropical estuaries in South China. Sci Data 9, 310 (2022).
Estuaries along the South China Sea	SRR14560411	SAMN19228568	HJW	23.4462	116.76	2018-12-21 10:46:00	0.00031	0	0.0095	0	0.0205648	0	0.619303	0	> 0.2	surface	20.8	2.54	8.5	8.28955	N/A	N/A	N/A	N/A	Zhou, L., Huang, S., Gong, J., Xu, P. & Huang, X. 500 metagenome-assembled microbial genomes from 30 subtropical estuaries in South China. Sci Data 9, 310 (2022).
Estuaries along the South China Sea	SRR14560412	SAMN19228541	DAH	22.7312	114.549	2018-12-23 10:19:00	8e-05	1e-05	0.00912	1e-05	0.00530704	0.00068618	0.59453	0.00078763	> 0.2	surface	22	26.97	7.95	3.27404	N/A	N/A	N/A	N/A	Zhou, L., Huang, S., Gong, J., Xu, P. & Huang, X. 500 metagenome-assembled microbial genomes from 30 subtropical estuaries in South China. Sci Data 9, 310 (2022).
Estuaries along the South China Sea	SRR14560413	SAMN19228567	HJH	22.8272	115.268	2018-12-22 15:00:00	0.00113	3e-05	0.32598	0	0.0749619	0.00205855	21.2506	0	> 0.2	surface	24.2	26.67	8.3	9.25	N/A	N/A	N/A	N/A	Zhou, L., Huang, S., Gong, J., Xu, P. & Huang, X. 500 metagenome-assembled microbial genomes from 30 subtropical estuaries in South China. Sci Data 9, 310 (2022).
Estuaries along the South China Sea	SRR14560414	SAMN19228566	HJH	22.8273	115.268	2018-12-22 15:00:00	0.00097	4e-05	0.35118	0	0.0643478	0.00274473	22.8933	0	> 0.2	surface	24.2	26.67	8.3	9.68959	N/A	N/A	N/A	N/A	Zhou, L., Huang, S., Gong, J., Xu, P. & Huang, X. 500 metagenome-assembled microbial genomes from 30 subtropical estuaries in South China. Sci Data 9, 310 (2022).
Estuaries along the South China Sea	SRR14560415	SAMN19228565	HJH	22.8274	115.268	2018-12-22 15:00:00	0.00144	2e-05	0.34889	0	0.0955267	0.00137236	22.744	0	> 0.2	surface	24.2	26.66	8.3	9.57995	N/A	N/A	N/A	N/A	Zhou, L., Huang, S., Gong, J., Xu, P. & Huang, X. 500 metagenome-assembled microbial genomes from 30 subtropical estuaries in South China. Sci Data 9, 310 (2022).
Estuaries along the South China Sea	SRR14560416	SAMN19228564	HJF	21.4072	110.796	2018-12-15 17:47:00	6e-05	0	4e-05	0	0.00398028	0	0.00260759	0	> 0.2	surface	20.5	0.01	7.37	20.36	N/A	N/A	N/A	N/A	Zhou, L., Huang, S., Gong, J., Xu, P. & Huang, X. 500 metagenome-assembled microbial genomes from 30 subtropical estuaries in South China. Sci Data 9, 310 (2022).
Estuaries along the South China Sea	SRR14560417	SAMN19228563	HJF	21.4074	110.796	2018-12-15 17:47:00	5e-05	0	7e-05	0	0.0033169	0	0.00456328	0	> 0.2	surface	20.4	0.01	7.36	18.2193	N/A	N/A	N/A	N/A	Zhou, L., Huang, S., Gong, J., Xu, P. & Huang, X. 500 metagenome-assembled microbial genomes from 30 subtropical estuaries in South China. Sci Data 9, 310 (2022).
Estuaries along the South China Sea	SRR14560418	SAMN19228562	HJF	21.4078	110.795	2018-12-15 17:47:00	3e-05	0	1e-05	0	0.00199014	0	0.0006519	0	> 0.2	surface	20.4	0.01	7.36	27.3047	N/A	N/A	N/A	N/A	Zhou, L., Huang, S., Gong, J., Xu, P. & Huang, X. 500 metagenome-assembled microbial genomes from 30 subtropical estuaries in South China. Sci Data 9, 310 (2022).
Estuaries along the South China Sea	SRR14560419	SAMN19228561	HJD	23.4849	116.776	2018-12-21 09:17:00	0.00279	0	0.00642	0	0.185083	0	0.418518	0	> 0.2	surface	20.5	16	7.97	9.26	N/A	N/A	N/A	N/A	Zhou, L., Huang, S., Gong, J., Xu, P. & Huang, X. 500 metagenome-assembled microbial genomes from 30 subtropical estuaries in South China. Sci Data 9, 310 (2022).
Estuaries along the South China Sea	SRR14560420	SAMN19228560	HJD	23.485	116.776	2018-12-21 09:17:00	0.00137	0	0.04176	6e-05	0.090883	0	2.72232	0.0047258	> 0.2	surface	20.5	16.01	7.97	9.35398	N/A	N/A	N/A	N/A	Zhou, L., Huang, S., Gong, J., Xu, P. & Huang, X. 500 metagenome-assembled microbial genomes from 30 subtropical estuaries in South China. Sci Data 9, 310 (2022).
Estuaries along the South China Sea	SRR14560421	SAMN19228559	HJD	23.4852	116.776	2018-12-21 09:17:00	0.00155	3e-05	0.00051	2e-05	0.102824	0.00205855	0.0332468	0.00157527	> 0.2	surface	20.5	16.01	7.97	9.28363	N/A	N/A	N/A	N/A	Zhou, L., Huang, S., Gong, J., Xu, P. & Huang, X. 500 metagenome-assembled microbial genomes from 30 subtropical estuaries in South China. Sci Data 9, 310 (2022).
Estuaries along the South China Sea	SRR14560422	SAMN19228558	HGH	23.6705	116.995	2018-12-20 16:50:00	0.00017	0	0	0	0.0112775	0	0	0	> 0.2	surface	19.7	0.08	7.57	8.542	N/A	N/A	N/A	N/A	Zhou, L., Huang, S., Gong, J., Xu, P. & Huang, X. 500 metagenome-assembled microbial genomes from 30 subtropical estuaries in South China. Sci Data 9, 310 (2022).
Estuaries along the South China Sea	SRR14560423	SAMN19228540	BSH	21.6023	109.673	2018-12-16 17:19:00	0.00015	0	0.00051	0	0.0099507	0	0.0332468	0	> 0.2	surface	16.8	6.01	7.74	3.77	N/A	N/A	N/A	N/A	Zhou, L., Huang, S., Gong, J., Xu, P. & Huang, X. 500 metagenome-assembled microbial genomes from 30 subtropical estuaries in South China. Sci Data 9, 310 (2022).
Estuaries along the South China Sea	SRR14560424	SAMN19228557	HGH	23.6706	116.995	2018-12-20 16:50:00	0.00031	0	0	0	0.0205648	0	0	0	> 0.2	surface	19.8	0.08	7.55	7.22296	N/A	N/A	N/A	N/A	Zhou, L., Huang, S., Gong, J., Xu, P. & Huang, X. 500 metagenome-assembled microbial genomes from 30 subtropical estuaries in South China. Sci Data 9, 310 (2022).
Estuaries along the South China Sea	SRR14560425	SAMN19228556	HGH	23.6708	116.995	2018-12-20 16:50:00	0.0003	0	0	0	0.0199014	0	0	0	> 0.2	surface	19.8	0.08	7.55	11.4641	N/A	N/A	N/A	N/A	Zhou, L., Huang, S., Gong, J., Xu, P. & Huang, X. 500 metagenome-assembled microbial genomes from 30 subtropical estuaries in South China. Sci Data 9, 310 (2022).
Estuaries along the South China Sea	SRR14560426	SAMN19228555	HEM	22.5832	113.552	2018-12-26 15:42:00	5e-05	0	2e-05	0	0.0033169	0	0.00130379	0	> 0.2	surface	20.4	0.22	7.64	13.8777	N/A	N/A	N/A	N/A	Zhou, L., Huang, S., Gong, J., Xu, P. & Huang, X. 500 metagenome-assembled microbial genomes from 30 subtropical estuaries in South China. Sci Data 9, 310 (2022).
Estuaries along the South China Sea	SRR14560427	SAMN19228554	HEM	22.5829	113.551	2018-12-26 15:42:00	0.00017	0	0	0	0.0112775	0	0	0	> 0.2	surface	20.5	0.22	7.64	13.9777	N/A	N/A	N/A	N/A	Zhou, L., Huang, S., Gong, J., Xu, P. & Huang, X. 500 metagenome-assembled microbial genomes from 30 subtropical estuaries in South China. Sci Data 9, 310 (2022).
Estuaries along the South China Sea	SRR14560428	SAMN19228553	HEM	22.5829	113.551	2018-12-26 15:42:00	0.0001	0	3e-05	0	0.0066338	0	0.00195569	0	> 0.2	surface	20.5	0.22	7.65	14.7137	N/A	N/A	N/A	N/A	Zhou, L., Huang, S., Gong, J., Xu, P. & Huang, X. 500 metagenome-assembled microbial genomes from 30 subtropical estuaries in South China. Sci Data 9, 310 (2022).
Estuaries along the South China Sea	SRR14560429	SAMN19228552	FCJ	21.6902	108.336	2018-12-19 12:58:00	0.00092	5e-05	0.00395	0	0.061031	0.00343091	0.257499	0	> 0.2	surface	13.2	15.28	7.94	2.01	N/A	N/A	N/A	N/A	Zhou, L., Huang, S., Gong, J., Xu, P. & Huang, X. 500 metagenome-assembled microbial genomes from 30 subtropical estuaries in South China. Sci Data 9, 310 (2022).
Estuaries along the South China Sea	SRR14560430	SAMN19228551	FCJ	21.6905	108.336	2018-12-19 12:58:00	0.00031	0	0.04964	0	0.0205648	0	3.23602	0	> 0.2	surface	13.2	15.28	7.94	1.7774	N/A	N/A	N/A	N/A	Zhou, L., Huang, S., Gong, J., Xu, P. & Huang, X. 500 metagenome-assembled microbial genomes from 30 subtropical estuaries in South China. Sci Data 9, 310 (2022).
Estuaries along the South China Sea	SRR14560431	SAMN19228550	FCJ	21.6908	108.335	2018-12-19 12:58:00	0.00025	0	0.02919	0	0.0165845	0	1.90289	0	> 0.2	surface	13.2	15.3	7.93	1.2386	N/A	N/A	N/A	N/A	Zhou, L., Huang, S., Gong, J., Xu, P. & Huang, X. 500 metagenome-assembled microbial genomes from 30 subtropical estuaries in South China. Sci Data 9, 310 (2022).
Estuaries along the South China Sea	SRR14560432	SAMN19228615	QJ	21.8891	108.595	2018-12-19 09:38:00	0.00026	0	0.02691	0	0.0172479	0	1.75426	0	> 0.2	surface	12	13.98	7.97	2.32	N/A	N/A	N/A	N/A	Zhou, L., Huang, S., Gong, J., Xu, P. & Huang, X. 500 metagenome-assembled microbial genomes from 30 subtropical estuaries in South China. Sci Data 9, 310 (2022).
Estuaries along the South China Sea	SRR14560433	SAMN19228614	QJ	21.889	108.595	2018-12-19 09:38:00	0.00019	0	0.012	0	0.0126042	0	0.782277	0	> 0.2	surface	12	13.98	7.97	2.1526	N/A	N/A	N/A	N/A	Zhou, L., Huang, S., Gong, J., Xu, P. & Huang, X. 500 metagenome-assembled microbial genomes from 30 subtropical estuaries in South China. Sci Data 9, 310 (2022).
Estuaries along the South China Sea	SRR14560434	SAMN19228613	QJ	21.8891	108.596	2018-12-19 09:38:00	0.00025	0	0.02575	0	0.0165845	0	1.67864	0	> 0.2	surface	12	13.98	7.97	1.948	N/A	N/A	N/A	N/A	Zhou, L., Huang, S., Gong, J., Xu, P. & Huang, X. 500 metagenome-assembled microbial genomes from 30 subtropical estuaries in South China. Sci Data 9, 310 (2022).
Estuaries along the South China Sea	SRR14560435	SAMN19228612	NLJ	21.6334	109.061	2018-12-17 16:36:00	0.00016	0	5e-05	0	0.0106141	0	0.00325949	0	> 0.2	surface	13.6	4	7.7	2.36	N/A	N/A	N/A	N/A	Zhou, L., Huang, S., Gong, J., Xu, P. & Huang, X. 500 metagenome-assembled microbial genomes from 30 subtropical estuaries in South China. Sci Data 9, 310 (2022).
Estuaries along the South China Sea	SRR14560436	SAMN19228611	NLJ	21.6336	109.061	2018-12-17 16:36:00	0.00011	0	0.00044	0	0.00729718	0	0.0286835	0	> 0.2	surface	13.6	4.01	7.71	2.9546	N/A	N/A	N/A	N/A	Zhou, L., Huang, S., Gong, J., Xu, P. & Huang, X. 500 metagenome-assembled microbial genomes from 30 subtropical estuaries in South China. Sci Data 9, 310 (2022).
Estuaries along the South China Sea	SRR14560437	SAMN19228610	NLJ	21.6338	109.061	2018-12-17 16:36:00	0.00049	0	0.0001	0	0.0325056	0	0.00651897	0	> 0.2	surface	13.6	4	7.7	1.8652	N/A	N/A	N/A	N/A	Zhou, L., Huang, S., Gong, J., Xu, P. & Huang, X. 500 metagenome-assembled microbial genomes from 30 subtropical estuaries in South China. Sci Data 9, 310 (2022).
Estuaries along the South China Sea	SRR14560438	SAMN19228609	NKJ	21.4823	109.475	2018-12-17 11:22:00	0.00073	0	3e-05	0	0.0484267	0	0.00195569	0	> 0.2	surface	16.5	20.71	8.15	10.92	N/A	N/A	N/A	N/A	Zhou, L., Huang, S., Gong, J., Xu, P. & Huang, X. 500 metagenome-assembled microbial genomes from 30 subtropical estuaries in South China. Sci Data 9, 310 (2022).
Estuaries along the South China Sea	SRR14560439	SAMN19228608	NKJ	21.4825	109.475	2018-12-17 11:22:00	0.00026	0	0.00029	0	0.0172479	0	0.018905	0	> 0.2	surface	16.4	20.8	8.15	11.8136	N/A	N/A	N/A	N/A	Zhou, L., Huang, S., Gong, J., Xu, P. & Huang, X. 500 metagenome-assembled microbial genomes from 30 subtropical estuaries in South China. Sci Data 9, 310 (2022).
Estuaries along the South China Sea	SRR14560440	SAMN19228545	DFJ	21.6859	108.849	2018-12-18 16:01:00	0.0005	2e-05	0.00141	0	0.033169	0.00137236	0.0919175	0	> 0.2	surface	12.4	25.79	8.23	9.1008	N/A	N/A	N/A	N/A	Zhou, L., Huang, S., Gong, J., Xu, P. & Huang, X. 500 metagenome-assembled microbial genomes from 30 subtropical estuaries in South China. Sci Data 9, 310 (2022).
Estuaries along the South China Sea	SRR14560441	SAMN19228607	NKJ	21.4827	109.475	2018-12-17 11:22:00	0.0003	0	0.00017	0	0.0199014	0	0.0110823	0	> 0.2	surface	16.4	20.78	8.15	8.656	N/A	N/A	N/A	N/A	Zhou, L., Huang, S., Gong, J., Xu, P. & Huang, X. 500 metagenome-assembled microbial genomes from 30 subtropical estuaries in South China. Sci Data 9, 310 (2022).
Estuaries along the South China Sea	SRR14560442	SAMN19228606	MYJ	21.7926	112.02	2018-12-15 13:58:00	0.00017	0	0.00245	0	0.0112775	0	0.159715	0	> 0.2	surface	16.4	1.96	7.76	12.23	N/A	N/A	N/A	N/A	Zhou, L., Huang, S., Gong, J., Xu, P. & Huang, X. 500 metagenome-assembled microbial genomes from 30 subtropical estuaries in South China. Sci Data 9, 310 (2022).
Estuaries along the South China Sea	SRR14560443	SAMN19228605	MYJ	21.7927	112.02	2018-12-15 13:58:00	2e-05	0	0.0011	0	0.00132676	0	0.0717087	0	> 0.2	surface	16.4	1.95	7.77	10.3463	N/A	N/A	N/A	N/A	Zhou, L., Huang, S., Gong, J., Xu, P. & Huang, X. 500 metagenome-assembled microbial genomes from 30 subtropical estuaries in South China. Sci Data 9, 310 (2022).
Estuaries along the South China Sea	SRR14560444	SAMN19228604	MYJ	21.7928	112.02	2018-12-15 13:58:00	4e-05	0	0.00106	0	0.00265352	0	0.0691011	0	> 0.2	surface	16.4	1.96	7.77	15.3247	N/A	N/A	N/A	N/A	Zhou, L., Huang, S., Gong, J., Xu, P. & Huang, X. 500 metagenome-assembled microbial genomes from 30 subtropical estuaries in South China. Sci Data 9, 310 (2022).
Estuaries along the South China Sea	SRR14560445	SAMN19228603	MLJ	21.8585	108.459	2018-12-19 11:22:00	0.00064	4e-05	0.05912	0	0.0424563	0.00274473	3.85402	0	> 0.2	surface	12.3	15.21	7.91	1.93	N/A	N/A	N/A	N/A	Zhou, L., Huang, S., Gong, J., Xu, P. & Huang, X. 500 metagenome-assembled microbial genomes from 30 subtropical estuaries in South China. Sci Data 9, 310 (2022).
Estuaries along the South China Sea	SRR14560446	SAMN19228602	MLJ	21.8586	108.459	2018-12-19 11:22:00	0.00145	1e-05	0.0683	0	0.0961901	0.00068618	4.45246	0	> 0.2	surface	12.3	15.21	7.91	1.711	N/A	N/A	N/A	N/A	Zhou, L., Huang, S., Gong, J., Xu, P. & Huang, X. 500 metagenome-assembled microbial genomes from 30 subtropical estuaries in South China. Sci Data 9, 310 (2022).
Estuaries along the South China Sea	SRR14560447	SAMN19228601	MLJ	21.8588	108.458	2018-12-19 11:22:00	0.00044	1e-05	0.05112	0	0.0291887	0.00068618	3.3325	0	> 0.2	surface	12.3	15.21	7.91	1.7126	N/A	N/A	N/A	N/A	Zhou, L., Huang, S., Gong, J., Xu, P. & Huang, X. 500 metagenome-assembled microbial genomes from 30 subtropical estuaries in South China. Sci Data 9, 310 (2022).
Estuaries along the South China Sea	SRR14560448	SAMN19228600	MDM	22.1916	113.422	2018-12-25 16:08:00	9e-05	0	0.00389	0	0.00597042	0	0.253588	0	> 0.2	surface	19.5	2.47	7.93	4.38867	N/A	N/A	N/A	N/A	Zhou, L., Huang, S., Gong, J., Xu, P. & Huang, X. 500 metagenome-assembled microbial genomes from 30 subtropical estuaries in South China. Sci Data 9, 310 (2022).
Estuaries along the South China Sea	SRR14560449	SAMN19228599	MDM	22.191	113.422	2018-12-25 16:08:00	4e-05	0	0.00226	0	0.00265352	0	0.147329	0	> 0.2	surface	19.5	2.47	7.93	4.58867	N/A	N/A	N/A	N/A	Zhou, L., Huang, S., Gong, J., Xu, P. & Huang, X. 500 metagenome-assembled microbial genomes from 30 subtropical estuaries in South China. Sci Data 9, 310 (2022).
Estuaries along the South China Sea	SRR14560450	SAMN19228598	MDM	22.1913	113.422	2018-12-25 16:08:00	9e-05	0	0.00313	0	0.00597042	0	0.204044	0	> 0.2	surface	19.6	2.47	7.93	3.73933	N/A	N/A	N/A	N/A	Zhou, L., Huang, S., Gong, J., Xu, P. & Huang, X. 500 metagenome-assembled microbial genomes from 30 subtropical estuaries in South China. Sci Data 9, 310 (2022).
Estuaries along the South China Sea	SRR14560451	SAMN19228544	DFJ	21.6865	108.849	2018-12-18 16:01:00	0.00019	0	0.05171	1e-05	0.0126042	0	3.37096	0.00078763	> 0.2	surface	12.4	25.81	8.22	9.7486	N/A	N/A	N/A	N/A	Zhou, L., Huang, S., Gong, J., Xu, P. & Huang, X. 500 metagenome-assembled microbial genomes from 30 subtropical estuaries in South China. Sci Data 9, 310 (2022).
Estuaries along the South China Sea	SRR14560452	SAMN19228597	LJ	23.2167	116.619	2018-12-21 17:16:00	0.00038	0	0.00021	0	0.0252084	0	0.0136898	0	> 0.2	surface	19.6	5.02	8.49	16.32	N/A	N/A	N/A	N/A	Zhou, L., Huang, S., Gong, J., Xu, P. & Huang, X. 500 metagenome-assembled microbial genomes from 30 subtropical estuaries in South China. Sci Data 9, 310 (2022).
Estuaries along the South China Sea	SRR14560453	SAMN19228596	LJ	23.2169	116.619	2018-12-21 17:16:00	0.00029	0	0.00049	0	0.019238	0	0.031943	0	> 0.2	surface	19.6	5.02	8.48	15.5801	N/A	N/A	N/A	N/A	Zhou, L., Huang, S., Gong, J., Xu, P. & Huang, X. 500 metagenome-assembled microbial genomes from 30 subtropical estuaries in South China. Sci Data 9, 310 (2022).
Estuaries along the South China Sea	SRR14560454	SAMN19228595	LJ	23.2171	116.619	2018-12-21 17:16:00	0.0003	0	0.0002	0	0.0199014	0	0.0130379	0	> 0.2	surface	21.1	0.04	8.42	17.651	N/A	N/A	N/A	N/A	Zhou, L., Huang, S., Gong, J., Xu, P. & Huang, X. 500 metagenome-assembled microbial genomes from 30 subtropical estuaries in South China. Sci Data 9, 310 (2022).
Estuaries along the South China Sea	SRR14560455	SAMN19228594	LH	22.8883	115.619	2018-12-22 12:28:00	0.0033	5e-05	0.17551	0	0.218915	0.00343091	11.4415	0	> 0.2	surface	23.3	12.49	8.26	2.28	N/A	N/A	N/A	N/A	Zhou, L., Huang, S., Gong, J., Xu, P. & Huang, X. 500 metagenome-assembled microbial genomes from 30 subtropical estuaries in South China. Sci Data 9, 310 (2022).
Estuaries along the South China Sea	SRR14560456	SAMN19228593	LH	22.8884	115.619	2018-12-22 12:28:00	0.00555	5e-05	0.33226	1e-05	0.368176	0.00343091	21.6599	0.00078763	> 0.2	surface	23.3	12.49	8.26	2.77661	N/A	N/A	N/A	N/A	Zhou, L., Huang, S., Gong, J., Xu, P. & Huang, X. 500 metagenome-assembled microbial genomes from 30 subtropical estuaries in South China. Sci Data 9, 310 (2022).
Estuaries along the South China Sea	SRR14560457	SAMN19228592	LH	22.8886	115.619	2018-12-22 12:28:00	0.00653	9e-05	0.34868	0	0.433187	0.00617564	22.7304	0	> 0.2	surface	23.3	12.49	8.26	2.79049	N/A	N/A	N/A	N/A	Zhou, L., Huang, S., Gong, J., Xu, P. & Huang, X. 500 metagenome-assembled microbial genomes from 30 subtropical estuaries in South China. Sci Data 9, 310 (2022).
Estuaries along the South China Sea	SRR14560458	SAMN19228591	JZJ	21.4747	109.917	2018-12-16 14:49:00	0.0003	0	0.01548	0	0.0199014	0	1.00914	0	> 0.2	surface	18.6	8.14	7.72	14.36	N/A	N/A	N/A	N/A	Zhou, L., Huang, S., Gong, J., Xu, P. & Huang, X. 500 metagenome-assembled microbial genomes from 30 subtropical estuaries in South China. Sci Data 9, 310 (2022).
Estuaries along the South China Sea	SRR14560459	SAMN19228590	JZJ	21.4752	109.917	2018-12-16 14:49:00	0.00029	0	0.02287	0	0.019238	0	1.49089	0	> 0.2	surface	18.6	8.14	7.72	13.588	N/A	N/A	N/A	N/A	Zhou, L., Huang, S., Gong, J., Xu, P. & Huang, X. 500 metagenome-assembled microbial genomes from 30 subtropical estuaries in South China. Sci Data 9, 310 (2022).
Estuaries along the South China Sea	SRR14560460	SAMN19228589	JZJ	21.4757	109.917	2018-12-16 14:49:00	0.00026	1e-05	0.03329	0	0.0172479	0.00068618	2.17017	0	> 0.2	surface	18.6	8.14	7.72	15.4063	N/A	N/A	N/A	N/A	Zhou, L., Huang, S., Gong, J., Xu, P. & Huang, X. 500 metagenome-assembled microbial genomes from 30 subtropical estuaries in South China. Sci Data 9, 310 (2022).
Estuaries along the South China Sea	SRR14560461	SAMN19228588	JTM	22.0734	113.275	2018-12-25 18:15:00	7e-05	0	0.00021	0	0.00464366	0	0.0136898	0	> 0.2	surface	19.6	0.7	7.92	6.59933	N/A	N/A	N/A	N/A	Zhou, L., Huang, S., Gong, J., Xu, P. & Huang, X. 500 metagenome-assembled microbial genomes from 30 subtropical estuaries in South China. Sci Data 9, 310 (2022).
Estuaries along the South China Sea	SRR14560462	SAMN19228543	DAH	22.7311	114.55	2018-12-23 10:19:00	0.00015	0	0.00994	0	0.0099507	0	0.647986	0	> 0.2	surface	22	26.97	7.95	2.92	N/A	N/A	N/A	N/A	Zhou, L., Huang, S., Gong, J., Xu, P. & Huang, X. 500 metagenome-assembled microbial genomes from 30 subtropical estuaries in South China. Sci Data 9, 310 (2022).
Estuaries along the South China Sea	SRR14560463	SAMN19228587	JTM	22.0739	113.274	2018-12-25 18:15:00	6e-05	0	0.00016	0	0.00398028	0	0.0104304	0	> 0.2	surface	19.6	0.7	7.92	6.89933	N/A	N/A	N/A	N/A	Zhou, L., Huang, S., Gong, J., Xu, P. & Huang, X. 500 metagenome-assembled microbial genomes from 30 subtropical estuaries in South China. Sci Data 9, 310 (2022).
Estuaries along the South China Sea	SRR14560464	SAMN19228586	JTM	22.0743	113.274	2018-12-25 18:15:00	5e-05	0	0.00029	0	0.0033169	0	0.018905	0	> 0.2	surface	19.6	0.7	7.92	6.10933	N/A	N/A	N/A	N/A	Zhou, L., Huang, S., Gong, J., Xu, P. & Huang, X. 500 metagenome-assembled microbial genomes from 30 subtropical estuaries in South China. Sci Data 9, 310 (2022).
Estuaries along the South China Sea	SRR14560465	SAMN19228585	JM	22.7434	113.565	2018-12-28 14:15:00	5e-05	0	0.00052	0	0.0033169	0	0.0338987	0	> 0.2	surface	20.3	1.28	7.86	4.965	N/A	N/A	N/A	N/A	Zhou, L., Huang, S., Gong, J., Xu, P. & Huang, X. 500 metagenome-assembled microbial genomes from 30 subtropical estuaries in South China. Sci Data 9, 310 (2022).
Estuaries along the South China Sea	SRR14560466	SAMN19228584	JM	22.7435	113.566	2018-12-28 14:15:00	9e-05	0	0.00042	0	0.00597042	0	0.0273797	0	> 0.2	surface	20.3	1.28	7.86	4.865	N/A	N/A	N/A	N/A	Zhou, L., Huang, S., Gong, J., Xu, P. & Huang, X. 500 metagenome-assembled microbial genomes from 30 subtropical estuaries in South China. Sci Data 9, 310 (2022).
Estuaries along the South China Sea	SRR14560467	SAMN19228547	DJN	22.9189	113.6	2018-12-23 13:33:00	7e-05	0	0.00068	0	0.00464366	0	0.044329	0	> 0.2	surface	20.4	9.05	7.6	2.55167	N/A	N/A	N/A	N/A	Zhou, L., Huang, S., Gong, J., Xu, P. & Huang, X. 500 metagenome-assembled microbial genomes from 30 subtropical estuaries in South China. Sci Data 9, 310 (2022).
Estuaries along the South China Sea	SRR14560468	SAMN19228583	JM	22.7435	113.566	2018-12-28 14:15:00	0.0001	0	0.01091	0	0.0066338	0	0.71122	0	> 0.2	surface	20.3	1.28	7.86	4.86767	N/A	N/A	N/A	N/A	Zhou, L., Huang, S., Gong, J., Xu, P. & Huang, X. 500 metagenome-assembled microbial genomes from 30 subtropical estuaries in South China. Sci Data 9, 310 (2022).
Estuaries along the South China Sea	SRR14560469	SAMN19228627	YM	22.221	113.091	2018-12-24 15:20:00	0.00012	0	0.00967	0	0.00796056	0	0.630385	0	> 0.2	surface	19.1	6.15	8.01	4.817	N/A	N/A	N/A	N/A	Zhou, L., Huang, S., Gong, J., Xu, P. & Huang, X. 500 metagenome-assembled microbial genomes from 30 subtropical estuaries in South China. Sci Data 9, 310 (2022).
Estuaries along the South China Sea	SRR14560470	SAMN19228626	YM	22.2213	113.09	2018-12-24 15:20:00	9e-05	1e-05	0.00631	0	0.00597042	0.00068618	0.411347	0	> 0.2	surface	19.1	6.23	8	5.817	N/A	N/A	N/A	N/A	Zhou, L., Huang, S., Gong, J., Xu, P. & Huang, X. 500 metagenome-assembled microbial genomes from 30 subtropical estuaries in South China. Sci Data 9, 310 (2022).
Estuaries along the South China Sea	SRR14560471	SAMN19228625	YM	22.2217	113.09	2018-12-24 15:20:00	3e-05	0	0.00509	0	0.00199014	0	0.331816	0	> 0.2	surface	19.1	6.23	8	3.418	N/A	N/A	N/A	N/A	Zhou, L., Huang, S., Gong, J., Xu, P. & Huang, X. 500 metagenome-assembled microbial genomes from 30 subtropical estuaries in South China. Sci Data 9, 310 (2022).
Estuaries along the South China Sea	SRR14560472	SAMN19228624	XMJ	21.6002	109.146	2018-12-17 14:56:00	0.00011	0	0.00128	0	0.00729718	0	0.0834429	0	> 0.2	surface	14.2	7.2	7.77	12.12	N/A	N/A	N/A	N/A	Zhou, L., Huang, S., Gong, J., Xu, P. & Huang, X. 500 metagenome-assembled microbial genomes from 30 subtropical estuaries in South China. Sci Data 9, 310 (2022).
Estuaries along the South China Sea	SRR14560473	SAMN19228623	XMJ	21.6004	109.145	2018-12-17 14:56:00	0.00038	0	0.00359	0	0.0252084	0	0.234031	0	> 0.2	surface	14.1	7.19	7.77	12.6677	N/A	N/A	N/A	N/A	Zhou, L., Huang, S., Gong, J., Xu, P. & Huang, X. 500 metagenome-assembled microbial genomes from 30 subtropical estuaries in South China. Sci Data 9, 310 (2022).
Estuaries along the South China Sea	SRR14560474	SAMN19228622	XMJ	21.6007	109.145	2018-12-17 14:56:00	0.00012	0	0.00113	0	0.00796056	0	0.0736644	0	> 0.2	surface	14.2	7.18	7.77	14.1397	N/A	N/A	N/A	N/A	Zhou, L., Huang, S., Gong, J., Xu, P. & Huang, X. 500 metagenome-assembled microbial genomes from 30 subtropical estuaries in South China. Sci Data 9, 310 (2022).
Estuaries along the South China Sea	SRR14560475	SAMN19228621	WKH	22.8841	115.668	2018-12-22 11:30:00	0.01119	0.00078	0.07574	0	0.742322	0.0535222	4.93747	0	> 0.2	surface	20.7	28.87	8.23	1.98	N/A	N/A	N/A	N/A	Zhou, L., Huang, S., Gong, J., Xu, P. & Huang, X. 500 metagenome-assembled microbial genomes from 30 subtropical estuaries in South China. Sci Data 9, 310 (2022).
Estuaries along the South China Sea	SRR14560476	SAMN19228620	WKH	22.884	115.667	2018-12-22 11:30:00	0.01177	0.00083	0.07808	0	0.780798	0.0569531	5.09001	0	> 0.2	surface	20.7	28.88	8.23	2.38432	N/A	N/A	N/A	N/A	Zhou, L., Huang, S., Gong, J., Xu, P. & Huang, X. 500 metagenome-assembled microbial genomes from 30 subtropical estuaries in South China. Sci Data 9, 310 (2022).
Estuaries along the South China Sea	SRR14560477	SAMN19228619	WKH	22.8841	115.667	2018-12-22 11:30:00	0.02011	0.00167	0.15967	1e-05	1.33406	0.114592	10.4088	0.00078763	> 0.2	surface	20.7	28.95	8.24	2.20831	N/A	N/A	N/A	N/A	Zhou, L., Huang, S., Gong, J., Xu, P. & Huang, X. 500 metagenome-assembled microbial genomes from 30 subtropical estuaries in South China. Sci Data 9, 310 (2022).
Estuaries along the South China Sea	SRR14560478	SAMN19228618	RJ	23.3266	116.712	2018-12-21 16:06:00	0.00452	0.0001	0.66893	4e-05	0.299848	0.00686182	43.6074	0.00315053	> 0.2	surface	20.2	22.84	7.88	3.52	N/A	N/A	N/A	N/A	Zhou, L., Huang, S., Gong, J., Xu, P. & Huang, X. 500 metagenome-assembled microbial genomes from 30 subtropical estuaries in South China. Sci Data 9, 310 (2022).
Estuaries along the South China Sea	SRR14560479	SAMN19228546	DFJ	21.6856	108.849	2018-12-18 16:01:00	0.00031	0	0.00122	0	0.0205648	0	0.0795315	0	> 0.2	surface	12.3	25.68	8.24	9.22	N/A	N/A	N/A	N/A	Zhou, L., Huang, S., Gong, J., Xu, P. & Huang, X. 500 metagenome-assembled microbial genomes from 30 subtropical estuaries in South China. Sci Data 9, 310 (2022).
Estuaries along the South China Sea	SRR14560480	SAMN19228617	RJ	23.3266	116.712	2018-12-21 16:06:00	0.00462	0.00012	0.65752	0	0.306481	0.00823419	42.8636	0	> 0.2	surface	20.2	22.84	7.88	3.65244	N/A	N/A	N/A	N/A	Zhou, L., Huang, S., Gong, J., Xu, P. & Huang, X. 500 metagenome-assembled microbial genomes from 30 subtropical estuaries in South China. Sci Data 9, 310 (2022).
Baltic Sea transect sampling	ERR2206751	SAMEA104408592	AT1_D_4C	58.1323	10	June 4 to June 17 2014	0.17547	0.00075	0.00041	0.00025	11.6403	0.0514637	0.0267278	0.0196908	> 0.2	1.762	15.083	28.05	N/A	1.08	0	-0.01	0.04	0.36	Alneberg, J. et al. BARM and BalticMicrobeDB, a reference metagenome and interface to meta-omic data for the Baltic Sea. Sci Data 5, 180146 (2018).
Baltic Sea transect sampling	ERR2206752	SAMEA104408593	AT1_D_11C	58.1323	10	June 4 to June 17 2014	0.01077	0.00022	0.00013	0.00056	0.71446	0.015096	0.00847467	0.0441074	> 0.2	80.121	6.764	34.914	N/A	0.02	7.82	0.04	0.51	3.5	Alneberg, J. et al. BARM and BalticMicrobeDB, a reference metagenome and interface to meta-omic data for the Baltic Sea. Sci Data 5, 180146 (2018).
Baltic Sea transect sampling	ERR2206753	SAMEA104408594	AT1_D_13C	58.1323	10	June 4 to June 17 2014	0.00204	0.00056	9e-05	0.0003	0.135329	0.0384262	0.00586708	0.023629	> 0.2	241.725	6.977	35.081	N/A	0.02	9.99	0.21	0.74	4.22	Alneberg, J. et al. BARM and BalticMicrobeDB, a reference metagenome and interface to meta-omic data for the Baltic Sea. Sci Data 5, 180146 (2018).
Baltic Sea transect sampling	ERR2206754	SAMEA104408595	AT3_D_4C	57.3057	20.0766	June 4 to June 17 2014	0.01052	0.00028	0.00023	0.47702	0.697876	0.0192131	0.0149936	37.5717	> 0.2	1.42	11.261	6.744	N/A	2.63	0	0.01	0.01	4.19	Alneberg, J. et al. BARM and BalticMicrobeDB, a reference metagenome and interface to meta-omic data for the Baltic Sea. Sci Data 5, 180146 (2018).
Baltic Sea transect sampling	ERR2206755	SAMEA104408596	AT3_D_11C	57.3057	20.0766	June 4 to June 17 2014	0.00319	0.00135	0.00049	0.00186	0.211618	0.0926346	0.031943	0.1465	> 0.2	65.384	3.106	7.226	N/A	1.56	0	0.01	0.59	5.45	Alneberg, J. et al. BARM and BalticMicrobeDB, a reference metagenome and interface to meta-omic data for the Baltic Sea. Sci Data 5, 180146 (2018).
Baltic Sea transect sampling	ERR2206756	SAMEA104408597	AT3_D_13C	57.3057	20.0766	June 4 to June 17 2014	0.00137	0.00093	0.00026	0.00162	0.090883	0.0638149	0.0169493	0.127597	> 0.2	116.507	5.42	10.862	N/A	0	3.27	0.02	2.73	19.23	Alneberg, J. et al. BARM and BalticMicrobeDB, a reference metagenome and interface to meta-omic data for the Baltic Sea. Sci Data 5, 180146 (2018).
Baltic Sea transect sampling	ERR2206757	SAMEA104408598	AT4_D_4C	65.446	23.2973	June 4 to June 17 2014	0.0055	0.00031	0.00024	0.31085	0.364859	0.0212716	0.0156455	24.4836	> 0.2	1.769	10.684	2.442	N/A	5.22	7	0.1	0.1	9.38	Alneberg, J. et al. BARM and BalticMicrobeDB, a reference metagenome and interface to meta-omic data for the Baltic Sea. Sci Data 5, 180146 (2018).
Baltic Sea transect sampling	ERR2206758	SAMEA104408599	AT4_D_11C	65.446	23.2973	June 4 to June 17 2014	0.00349	0.00031	0.00021	0.59189	0.23152	0.0212716	0.0136898	46.6192	> 0.2	42.3	1.7	3.04	N/A	0.57	7	0.12	0.02	33.39	Alneberg, J. et al. BARM and BalticMicrobeDB, a reference metagenome and interface to meta-omic data for the Baltic Sea. Sci Data 5, 180146 (2018).
Baltic Sea transect sampling	ERR2206759	SAMEA104408600	AT4_D_13C	65.446	23.2973	June 4 to June 17 2014	0.00224	0.00039	0.0002	0.50435	0.148597	0.0267611	0.0130379	39.7243	> 0.2	78.745	1.643	3.146	N/A	0.59	4	0.1	0.02	31.92	Alneberg, J. et al. BARM and BalticMicrobeDB, a reference metagenome and interface to meta-omic data for the Baltic Sea. Sci Data 5, 180146 (2018).
Baltic Sea transect sampling	ERR2206760	SAMEA104408601	MO3_D_4C	56.867	11.4339	June 4 to June 17 2014	0.40171	0.0011	0.00095	0.0352	26.6486	0.07548	0.0619302	2.77247	> 0.2	2.863	14.556	14.526	N/A	2.01	0	0.03	0.08	0.45	Alneberg, J. et al. BARM and BalticMicrobeDB, a reference metagenome and interface to meta-omic data for the Baltic Sea. Sci Data 5, 180146 (2018).
Baltic Sea transect sampling	ERR2206761	SAMEA104408602	MO3_D_11C	56.867	11.4339	June 4 to June 17 2014	0.39437	0.001	0.00116	0.02176	26.1617	0.0686182	0.0756201	1.71389	> 0.2	11.444	13.316	17.613	N/A	2.38	0	0.03	0.09	0.45	Alneberg, J. et al. BARM and BalticMicrobeDB, a reference metagenome and interface to meta-omic data for the Baltic Sea. Sci Data 5, 180146 (2018).
Baltic Sea transect sampling	ERR2206762	SAMEA104408603	MO3_D_13C	56.867	11.4339	June 4 to June 17 2014	0.24624	0.00074	0.00103	0.00104	16.3351	0.0507775	0.0671454	0.0819138	> 0.2	20.763	6.728	31.943	N/A	2.26	5.9	0.21	0.62	0.46	Alneberg, J. et al. BARM and BalticMicrobeDB, a reference metagenome and interface to meta-omic data for the Baltic Sea. Sci Data 5, 180146 (2018).
Baltic Sea transect sampling	ERR2206763	SAMEA104408604	MO6_D_1C	54.2821	11.568	June 4 to June 17 2014	0.85706	0.00131	0.00137	0.17207	56.8556	0.0898899	0.0893099	13.5528	> 0.2	1.749	14.955	10.28	N/A	1.13	0.05	-0.01	0.09	5.14	Alneberg, J. et al. BARM and BalticMicrobeDB, a reference metagenome and interface to meta-omic data for the Baltic Sea. Sci Data 5, 180146 (2018).
Baltic Sea transect sampling	ERR2206764	SAMEA104408605	MO6_D_3C	54.2821	11.568	June 4 to June 17 2014	0.3646	0.00202	0.0015	0.02091	24.1868	0.138609	0.0977846	1.64694	> 0.2	16.251	12.168	14.676	N/A	2.33	0	0.03	0.09	4.45	Alneberg, J. et al. BARM and BalticMicrobeDB, a reference metagenome and interface to meta-omic data for the Baltic Sea. Sci Data 5, 180146 (2018).
Baltic Sea transect sampling	ERR2206765	SAMEA104408606	MO6_D_5C	54.2821	11.568	June 4 to June 17 2014	0.07493	0.00109	0.0039	0.00341	4.97071	0.0747939	0.25424	0.268583	> 0.2	22.648	8.292	20.323	N/A	1.61	1.46	0.29	0.43	5.1	Alneberg, J. et al. BARM and BalticMicrobeDB, a reference metagenome and interface to meta-omic data for the Baltic Sea. Sci Data 5, 180146 (2018).
Baltic Sea transect sampling	ERR2206766	SAMEA104408607	MO7_D_1C	54.6979	12.7047	June 4 to June 17 2014	0.51749	0.00099	0.00106	0.20074	34.3292	0.067932	0.0691011	15.8109	> 0.2	2.794	12.895	8.325	N/A	1.22	0.05	-0.01	0.15	0.7	Alneberg, J. et al. BARM and BalticMicrobeDB, a reference metagenome and interface to meta-omic data for the Baltic Sea. Sci Data 5, 180146 (2018).
Baltic Sea transect sampling	ERR2206767	SAMEA104408608	MO7_D_3C	54.6979	12.7047	June 4 to June 17 2014	0.11509	0.00111	0.00295	0.01503	7.63484	0.0761662	0.19231	1.18381	> 0.2	12.707	9.577	14.969	N/A	1.86	0.22	-0.01	0.28	9.92	Alneberg, J. et al. BARM and BalticMicrobeDB, a reference metagenome and interface to meta-omic data for the Baltic Sea. Sci Data 5, 180146 (2018).
Baltic Sea transect sampling	ERR2206768	SAMEA104408609	MO7_D_5C	54.6979	12.7047	June 4 to June 17 2014	0.1621	0.00097	0.00327	0.01419	10.7534	0.0665597	0.21317	1.11765	> 0.2	19.302	9.026	16.415	N/A	1.37	1	0.17	0.47	12.9	Alneberg, J. et al. BARM and BalticMicrobeDB, a reference metagenome and interface to meta-omic data for the Baltic Sea. Sci Data 5, 180146 (2018).
Baltic Sea transect sampling	ERR2206769	SAMEA104408610	S6_D_4C	55.5659	16.3665	June 4 to June 17 2014	0.85072	0.00102	0.0016	0.79398	56.435	0.0699906	0.104304	62.5365	> 0.2	2.999	14.02	7.577	N/A	0.81	0	-0.01	0.22	8.95	Alneberg, J. et al. BARM and BalticMicrobeDB, a reference metagenome and interface to meta-omic data for the Baltic Sea. Sci Data 5, 180146 (2018).
Baltic Sea transect sampling	ERR2206770	SAMEA104408611	S6_D_11C	55.5659	16.3665	June 4 to June 17 2014	0.05576	0.00147	0.00144	0.0561	3.69901	0.100869	0.0938732	4.41862	> 0.2	30.27	8.437	7.661	N/A	1.03	0.02	-0.04	0.31	9.43	Alneberg, J. et al. BARM and BalticMicrobeDB, a reference metagenome and interface to meta-omic data for the Baltic Sea. Sci Data 5, 180146 (2018).
Baltic Sea transect sampling	ERR2206771	SAMEA104408612	S6_D_13C	55.5659	16.3665	June 4 to June 17 2014	0.0012	0.00019	0.0001	0.00028	0.0796056	0.0130375	0.00651897	0.0220537	> 0.2	66.629	6.827	15.73	N/A	0.11	6.31	0.08	2.88	47.12	Alneberg, J. et al. BARM and BalticMicrobeDB, a reference metagenome and interface to meta-omic data for the Baltic Sea. Sci Data 5, 180146 (2018).
Baltic Sea transect sampling	ERR2206775	SAMEA104408613	S10_D_4C	61.7829	19.2952	June 4 to June 17 2014	0.06456	0.0009	0.0007	0.51069	4.28278	0.0617564	0.0456328	40.2236	> 0.2	2.362	9.999	5.456	N/A	1.07	0	-0.02	0.06	3.22	Alneberg, J. et al. BARM and BalticMicrobeDB, a reference metagenome and interface to meta-omic data for the Baltic Sea. Sci Data 5, 180146 (2018).
Baltic Sea transect sampling	ERR2206776	SAMEA104408614	S10_D_11C	61.7829	19.2952	June 4 to June 17 2014	0.00124	0.00178	0.00192	0.00081	0.0822591	0.12214	0.125164	0.0637983	> 0.2	33.872	5.01	5.462	N/A	1.33	0.07	0	0.05	3.53	Alneberg, J. et al. BARM and BalticMicrobeDB, a reference metagenome and interface to meta-omic data for the Baltic Sea. Sci Data 5, 180146 (2018).
Baltic Sea transect sampling	ERR2206777	SAMEA104408615	S10_D_13C	61.7829	19.2952	June 4 to June 17 2014	0.00053	0.00013	0.00027	0.00103	0.0351591	0.00892037	0.0176012	0.0811262	> 0.2	55.767	2.548	5.566	N/A	0.98	2.66	-0.02	0.59	8.05	Alneberg, J. et al. BARM and BalticMicrobeDB, a reference metagenome and interface to meta-omic data for the Baltic Sea. Sci Data 5, 180146 (2018).
Baltic Sea transect sampling	ERR2206772	SAMEA104408616	S7_D_4C	58.5849	18.2327	June 4 to June 17 2014	0.00392	0.00088	0.00078	1.16877	0.260045	0.060384	0.050848	92.0562	> 0.2	1.909	11.752	6.742	N/A	1.89	0	0	0.17	14.73	Alneberg, J. et al. BARM and BalticMicrobeDB, a reference metagenome and interface to meta-omic data for the Baltic Sea. Sci Data 5, 180146 (2018).
Baltic Sea transect sampling	ERR2206773	SAMEA104408617	S7_D_11C	58.5849	18.2327	June 4 to June 17 2014	0.00404	0.00131	0.00065	0.36172	0.268005	0.0898899	0.0423733	28.4903	> 0.2	60.549	3.484	7.248	N/A	0.07	0.78	0.11	0.93	12.41	Alneberg, J. et al. BARM and BalticMicrobeDB, a reference metagenome and interface to meta-omic data for the Baltic Sea. Sci Data 5, 180146 (2018).
Baltic Sea transect sampling	ERR2206774	SAMEA104408618	S7_D_13C	58.5849	18.2327	June 4 to June 17 2014	0.00512	0.00134	0.00104	0.04949	0.33965	0.0919484	0.0677973	3.898	> 0.2	76.534	4.772	9.221	N/A	0.11	0.87	0.04	3.3	46.68	Alneberg, J. et al. BARM and BalticMicrobeDB, a reference metagenome and interface to meta-omic data for the Baltic Sea. Sci Data 5, 180146 (2018).
Baltic Sea transect sampling	ERR2206778	SAMEA104408619	TF245_D_6C	57.1162	17.6642	June 4 to June 17 2014	0.29017	0.00138	0.00087	0.25518	19.2493	0.0946931	0.0567151	20.0988	> 0.2	2.961	12.367	7.05	N/A	2.63	0	-0.01	0.14	9	Alneberg, J. et al. BARM and BalticMicrobeDB, a reference metagenome and interface to meta-omic data for the Baltic Sea. Sci Data 5, 180146 (2018).
Baltic Sea transect sampling	ERR2206779	SAMEA104408620	TF245_D_11C	57.1162	17.6642	June 4 to June 17 2014	0.00256	0.00079	0.0007	0.00076	0.169825	0.0542084	0.0456328	0.0598601	> 0.2	55.857	4.14	7.304	N/A	0.07	0.11	0.03	0.86	9.66	Alneberg, J. et al. BARM and BalticMicrobeDB, a reference metagenome and interface to meta-omic data for the Baltic Sea. Sci Data 5, 180146 (2018).
Baltic Sea transect sampling	ERR2206780	SAMEA104408621	TF245_D_13C	57.1162	17.6642	June 4 to June 17 2014	0.0018	0.00068	0.00069	0.0006	0.119408	0.0466604	0.0449809	0.047258	> 0.2	85.673	4.718	8.902	N/A	0.21	5.85	-0.01	2.95	5.74	Alneberg, J. et al. BARM and BalticMicrobeDB, a reference metagenome and interface to meta-omic data for the Baltic Sea. Sci Data 5, 180146 (2018).
Baltic Sea time series sampling	SRR2032810	SAMN03351359	LMO	56.9308	17.0607	2012-03-22	0.13653	0.00324	0.00321	2.42182	9.05712	0.222323	0.209259	190.751	0.2-3	2	3	6.9	N/A	N/A	N/A	2.89	1.09	5.73	Alneberg, J. et al. BARM and BalticMicrobeDB, a reference metagenome and interface to meta-omic data for the Baltic Sea. Sci Data 5, 180146 (2018).
Baltic Sea time series sampling	SRR2053273	SAMN03351358	LMO	56.9308	17.0607	2012-03-14	0.41182	0.03936	0.034	0.36745	27.3193	2.70081	2.21645	28.9416	0.2-3	2	3.2	6.7	N/A	N/A	N/A	3.28	1.05	5.82	Alneberg, J. et al. BARM and BalticMicrobeDB, a reference metagenome and interface to meta-omic data for the Baltic Sea. Sci Data 5, 180146 (2018).
Baltic Sea time series sampling	SRR2053274	SAMN03351375	LMO	56.9308	17.0607	2012-05-31	0.18144	0.01221	0.01282	3.02833	12.0364	0.837828	0.835732	238.521	0.2-3	2	10	6.5	N/A	N/A	N/A	0.16	0.23	14.34	Alneberg, J. et al. BARM and BalticMicrobeDB, a reference metagenome and interface to meta-omic data for the Baltic Sea. Sci Data 5, 180146 (2018).
Baltic Sea time series sampling	SRR2053275	SAMN03351376	LMO	56.9308	17.0607	2012-06-04	0.1357	0.03908	0.04097	1.85262	9.00206	2.6816	2.67082	145.918	0.2-3	2	9	6.5	N/A	N/A	N/A	0.49	0.15	10.21	Alneberg, J. et al. BARM and BalticMicrobeDB, a reference metagenome and interface to meta-omic data for the Baltic Sea. Sci Data 5, 180146 (2018).
Baltic Sea time series sampling	SRR2053276	SAMN03351378	LMO	56.9308	17.0607	2012-06-13	0.18524	0.01396	0.01248	0.98588	12.2884	0.95791	0.813568	77.6512	0.2-3	2	12.5	6.5	N/A	N/A	N/A	0.46	0.15	7.94	Alneberg, J. et al. BARM and BalticMicrobeDB, a reference metagenome and interface to meta-omic data for the Baltic Sea. Sci Data 5, 180146 (2018).
Baltic Sea time series sampling	SRR2053277	SAMN03351379	LMO	56.9308	17.0607	2012-06-19	0.18599	0.00576	0.00401	0.68846	12.3382	0.395241	0.261411	54.2254	0.2-3	2	12.1	6.5	N/A	N/A	N/A	0.67	0.13	10.51	Alneberg, J. et al. BARM and BalticMicrobeDB, a reference metagenome and interface to meta-omic data for the Baltic Sea. Sci Data 5, 180146 (2018).
Baltic Sea time series sampling	SRR2053278	SAMN03351381	LMO	56.9308	17.0607	2012-06-28	0.13577	0.01633	0.01064	0.41579	9.00671	1.12054	0.693619	32.749	0.2-3	2	12.8	6.4	N/A	N/A	N/A	0.66	0.18	17.7	Alneberg, J. et al. BARM and BalticMicrobeDB, a reference metagenome and interface to meta-omic data for the Baltic Sea. Sci Data 5, 180146 (2018).
Baltic Sea time series sampling	SRR2053279	SAMN03351383	LMO	56.9308	17.0607	2012-07-05	0.05501	0.02163	0.02268	0.05435	3.64925	1.48421	1.4785	4.28079	0.2-3	2	14	6.5	N/A	N/A	N/A	0.26	0.05	13.92	Alneberg, J. et al. BARM and BalticMicrobeDB, a reference metagenome and interface to meta-omic data for the Baltic Sea. Sci Data 5, 180146 (2018).
Baltic Sea time series sampling	SRR2053280	SAMN03351374	LMO	56.9308	17.0607	2012-05-28	0.15872	0.0755	0.07013	0.14306	10.5292	5.18068	4.57176	11.2679	0.2-3	2	11	6.5	N/A	N/A	N/A	0.27	0.38	23.49	Alneberg, J. et al. BARM and BalticMicrobeDB, a reference metagenome and interface to meta-omic data for the Baltic Sea. Sci Data 5, 180146 (2018).
Baltic Sea time series sampling	SRR2053281	SAMN03351386	LMO	56.9308	17.0607	2012-07-17	0.14848	0.05918	0.0494	0.142	9.84986	4.06083	3.22037	11.1844	0.2-3	2	16	6.2	N/A	N/A	N/A	0.19	0.15	10.51	Alneberg, J. et al. BARM and BalticMicrobeDB, a reference metagenome and interface to meta-omic data for the Baltic Sea. Sci Data 5, 180146 (2018).
Baltic Sea time series sampling	SRR2053282	SAMN03351390	LMO	56.9308	17.0607	2012-08-02	0.24879	0.0174	0.01445	0.12623	16.5042	1.19396	0.941992	9.94229	0.2-3	2	17	6.2	N/A	N/A	N/A	0.2	0.08	17.78	Alneberg, J. et al. BARM and BalticMicrobeDB, a reference metagenome and interface to meta-omic data for the Baltic Sea. Sci Data 5, 180146 (2018).
Baltic Sea time series sampling	SRR2053283	SAMN03351391	LMO	56.9308	17.0607	2012-08-06	0.34793	0.03115	0.02589	0.22182	23.081	2.13746	1.68776	17.4713	0.2-3	2	17.3	6.2	N/A	N/A	N/A	0.22	0.18	13.1	Alneberg, J. et al. BARM and BalticMicrobeDB, a reference metagenome and interface to meta-omic data for the Baltic Sea. Sci Data 5, 180146 (2018).
Baltic Sea time series sampling	SRR2053284	SAMN03351360	LMO	56.9308	17.0607	2012-03-28	0.30578	0.14662	0.10478	1.16675	20.2848	10.0608	6.83058	91.8971	0.2-3	2	3.7	6.5	N/A	N/A	N/A	2.44	1.37	8.56	Alneberg, J. et al. BARM and BalticMicrobeDB, a reference metagenome and interface to meta-omic data for the Baltic Sea. Sci Data 5, 180146 (2018).
Baltic Sea time series sampling	SRR2053285	SAMN03351393	LMO	56.9308	17.0607	2012-08-13	0.10673	0.02633	0.02444	0.08205	7.08025	1.80672	1.59324	6.46253	0.2-3	2	18.2	6.2	N/A	N/A	N/A	0.32	0.21	14.87	Alneberg, J. et al. BARM and BalticMicrobeDB, a reference metagenome and interface to meta-omic data for the Baltic Sea. Sci Data 5, 180146 (2018).
Baltic Sea time series sampling	SRR2053286	SAMN03351395	LMO	56.9308	17.0607	2012-08-20	0.59653	0.00401	0.00437	0.5789	39.5726	0.275159	0.284879	45.5961	0.2-3	2	18.4	6.2	N/A	N/A	N/A	0.29	0.08	12.58	Alneberg, J. et al. BARM and BalticMicrobeDB, a reference metagenome and interface to meta-omic data for the Baltic Sea. Sci Data 5, 180146 (2018).
Baltic Sea time series sampling	SRR2053287	SAMN03351396	LMO	56.9308	17.0607	2012-08-23	0.1249	0.01493	0.01995	0.08671	8.28561	1.02447	1.30054	6.82957	0.2-3	2	17.3	6.2	N/A	N/A	N/A	0.24	0.23	13.83	Alneberg, J. et al. BARM and BalticMicrobeDB, a reference metagenome and interface to meta-omic data for the Baltic Sea. Sci Data 5, 180146 (2018).
Baltic Sea time series sampling	SRR2053288	SAMN03351397	LMO	56.9308	17.0607	2012-08-28	0.07055	0.0245	0.02543	0.07125	4.68014	1.68115	1.65778	5.61189	0.2-3	2	16.7	6.1	N/A	N/A	N/A	0.25	0.03	13.21	Alneberg, J. et al. BARM and BalticMicrobeDB, a reference metagenome and interface to meta-omic data for the Baltic Sea. Sci Data 5, 180146 (2018).
Baltic Sea time series sampling	SRR2053289	SAMN03351399	LMO	56.9308	17.0607	2012-09-03	0.07097	0.02545	0.02692	0.09355	4.70801	1.74633	1.75491	7.36831	0.2-3	2	16.2	6.2	N/A	N/A	N/A	0.26	0.16	7.49	Alneberg, J. et al. BARM and BalticMicrobeDB, a reference metagenome and interface to meta-omic data for the Baltic Sea. Sci Data 5, 180146 (2018).
Baltic Sea time series sampling	SRR2053290	SAMN03351401	LMO	56.9308	17.0607	2012-09-10	0.62031	0.01732	0.01535	2.29531	41.1501	1.18847	1.00066	180.786	0.2-3	2	15.5	6.1	N/A	N/A	N/A	0.36	0.18	8.46	Alneberg, J. et al. BARM and BalticMicrobeDB, a reference metagenome and interface to meta-omic data for the Baltic Sea. Sci Data 5, 180146 (2018).
Baltic Sea time series sampling	SRR2053291	SAMN03351403	LMO	56.9308	17.0607	2012-09-20	0.19694	0.00488	0.00736	0.4312	13.0646	0.334857	0.479796	33.9627	0.2-3	2	8.3	6.4	N/A	N/A	N/A	0.32	0.5	12.34	Alneberg, J. et al. BARM and BalticMicrobeDB, a reference metagenome and interface to meta-omic data for the Baltic Sea. Sci Data 5, 180146 (2018).
Baltic Sea time series sampling	SRR2053292	SAMN03351404	LMO	56.9308	17.0607	2012-09-24	0.31739	0.02143	0.03523	0.19022	21.055	1.47049	2.29663	14.9824	0.2-3	2	11.2	6.2	N/A	N/A	N/A	0.23	0.2	11.77	Alneberg, J. et al. BARM and BalticMicrobeDB, a reference metagenome and interface to meta-omic data for the Baltic Sea. Sci Data 5, 180146 (2018).
Baltic Sea time series sampling	SRR2053293	SAMN03351406	LMO	56.9308	17.0607	2012-10-01	0.25856	0.00704	0.01272	0.25033	17.1523	0.483072	0.829214	19.7168	0.2-3	2	9.6	6.4	N/A	N/A	N/A	0.39	0.43	13.41	Alneberg, J. et al. BARM and BalticMicrobeDB, a reference metagenome and interface to meta-omic data for the Baltic Sea. Sci Data 5, 180146 (2018).
Baltic Sea time series sampling	SRR2053294	SAMN03351407	LMO	56.9308	17.0607	2012-10-04	0.19954	0.0061	0.01111	0.17426	13.2371	0.418571	0.724258	13.7253	0.2-3	2	10	6.3	N/A	N/A	N/A	0.13	0.33	12.62	Alneberg, J. et al. BARM and BalticMicrobeDB, a reference metagenome and interface to meta-omic data for the Baltic Sea. Sci Data 5, 180146 (2018).
Baltic Sea time series sampling	SRR2053295	SAMN03351361	LMO	56.9308	17.0607	2012-04-03	0.26778	0.06891	0.05812	2.30662	17.764	4.72848	3.78883	181.677	0.2-3	2	3.1	6.5	N/A	N/A	N/A	2.5	1.47	6.66	Alneberg, J. et al. BARM and BalticMicrobeDB, a reference metagenome and interface to meta-omic data for the Baltic Sea. Sci Data 5, 180146 (2018).
Baltic Sea time series sampling	SRR2053296	SAMN03351409	LMO	56.9308	17.0607	2012-10-15	0.29823	0.00451	0.00544	0.241	19.784	0.309468	0.354632	18.982	0.2-3	2	9.7	6.2	N/A	N/A	N/A	0.2	0.3	12.31	Alneberg, J. et al. BARM and BalticMicrobeDB, a reference metagenome and interface to meta-omic data for the Baltic Sea. Sci Data 5, 180146 (2018).
Baltic Sea time series sampling	SRR2053297	SAMN03351411	LMO	56.9308	17.0607	2012-10-22	0.28335	0.00569	0.00592	0.21283	18.7969	0.390438	0.385923	16.7632	0.2-3	2	9.8	6.2	N/A	N/A	N/A	0.25	0.23	11.5	Alneberg, J. et al. BARM and BalticMicrobeDB, a reference metagenome and interface to meta-omic data for the Baltic Sea. Sci Data 5, 180146 (2018).
Baltic Sea time series sampling	SRR2053298	SAMN03351413	LMO	56.9308	17.0607	2012-10-28	0.11335	0.09128	0.07802	0.10458	7.51941	6.26347	5.0861	8.23707	0.2-3	2	7.4	6.2	N/A	N/A	N/A	0.24	0.26	11.35	Alneberg, J. et al. BARM and BalticMicrobeDB, a reference metagenome and interface to meta-omic data for the Baltic Sea. Sci Data 5, 180146 (2018).
Baltic Sea time series sampling	SRR2053299	SAMN03351414	LMO	56.9308	17.0607	2012-11-05	0.87621	0.0059	0.00556	0.6424	58.126	0.404847	0.362455	50.5975	0.2-3	2	6.6	6.2	N/A	N/A	N/A	0.9	0.69	15.16	Alneberg, J. et al. BARM and BalticMicrobeDB, a reference metagenome and interface to meta-omic data for the Baltic Sea. Sci Data 5, 180146 (2018).
Baltic Sea time series sampling	SRR2053300	SAMN03351415	LMO	56.9308	17.0607	2012-11-23	0.16508	0.08527	0.0819	1.35885	10.9511	5.85108	5.33904	107.028	0.2-3	2	6.1	6.5	N/A	N/A	N/A	1.83	0.74	15.61	Alneberg, J. et al. BARM and BalticMicrobeDB, a reference metagenome and interface to meta-omic data for the Baltic Sea. Sci Data 5, 180146 (2018).
Baltic Sea time series sampling	SRR2053301	SAMN03351416	LMO	56.9308	17.0607	2012-11-28	0.28631	0.00226	0.00233	0.28032	18.9932	0.155077	0.151892	22.0789	0.2-3	2	6.6	6.4	N/A	N/A	N/A	0.75	0.41	9.86	Alneberg, J. et al. BARM and BalticMicrobeDB, a reference metagenome and interface to meta-omic data for the Baltic Sea. Sci Data 5, 180146 (2018).
Baltic Sea time series sampling	SRR2053302	SAMN03351418	LMO	56.9308	17.0607	2012-12-20	0.02274	0.00543	0.00409	0.02983	1.50853	0.372597	0.266626	2.34951	0.2-3	2	4.7	6.2	N/A	N/A	N/A	1.65	0.58	12.48	Alneberg, J. et al. BARM and BalticMicrobeDB, a reference metagenome and interface to meta-omic data for the Baltic Sea. Sci Data 5, 180146 (2018).
Baltic Sea time series sampling	SRR2053303	SAMN03351363	LMO	56.9308	17.0607	2012-04-16	0.24048	0.04976	0.03898	1.91118	15.953	3.41444	2.5411	150.531	0.2-3	2	4	6.7	N/A	N/A	N/A	0.58	0.7	4.8	Alneberg, J. et al. BARM and BalticMicrobeDB, a reference metagenome and interface to meta-omic data for the Baltic Sea. Sci Data 5, 180146 (2018).
Baltic Sea time series sampling	SRR2053304	SAMN03351364	LMO	56.9308	17.0607	2012-04-19	0.09665	0.01785	0.01372	2.6006	6.41157	1.22484	0.894403	204.832	0.2-3	2	4.4	6.7	N/A	N/A	N/A	0.21	0.55	18.4	Alneberg, J. et al. BARM and BalticMicrobeDB, a reference metagenome and interface to meta-omic data for the Baltic Sea. Sci Data 5, 180146 (2018).
Baltic Sea time series sampling	SRR2053305	SAMN03351365	LMO	56.9308	17.0607	2012-04-23	0.18116	0.12018	0.11167	1.24428	12.0178	8.24654	7.27974	98.0036	0.2-3	2	4.1	6.7	N/A	N/A	N/A	0.18	0.43	12.43	Alneberg, J. et al. BARM and BalticMicrobeDB, a reference metagenome and interface to meta-omic data for the Baltic Sea. Sci Data 5, 180146 (2018).
Baltic Sea time series sampling	SRR2053306	SAMN03351369	LMO	56.9308	17.0607	2012-05-07	0.58416	0.00468	0.00511	0.56405	38.752	0.321133	0.33312	44.4264	0.2-3	2	5.6	6.6	N/A	N/A	N/A	0.12	0.35	19.38	Alneberg, J. et al. BARM and BalticMicrobeDB, a reference metagenome and interface to meta-omic data for the Baltic Sea. Sci Data 5, 180146 (2018).
Baltic Sea time series sampling	SRR2053307	SAMN03351371	LMO	56.9308	17.0607	2012-05-16	0.17019	0.01266	0.01009	2.3186	11.2901	0.868707	0.657764	182.621	0.2-3	2	7.5	6.4	N/A	N/A	N/A	0.22	0.53	18.01	Alneberg, J. et al. BARM and BalticMicrobeDB, a reference metagenome and interface to meta-omic data for the Baltic Sea. Sci Data 5, 180146 (2018).
Baltic Sea time series sampling	SRR2053308	SAMN03351372	LMO	56.9308	17.0607	2012-05-21	0.05709	0.01111	0.01038	0.06008	3.78724	0.762348	0.67667	4.7321	0.2-3	2	8	6.5	N/A	N/A	N/A	0.15	0.58	23.39	Alneberg, J. et al. BARM and BalticMicrobeDB, a reference metagenome and interface to meta-omic data for the Baltic Sea. Sci Data 5, 180146 (2018).
Southern Caspian Sea	SRR2026986	SAMN03444909	Caspian Sea15	36.8521	52.6063	2013-10-01	0.01825	0.00015	0.26217	0.00013	1.21067	0.0102927	17.0908	0.0102392	0.22-5	15	22.7	11	8	2.29	N/A	N/A	N/A	N/A	Mehrshad, M., Amoozegar, M. A., Ghai, R., Shahzadeh Fazeli, S. A. & Rodriguez-Valera, F. Genome Reconstruction from Metagenomic Data Sets Reveals Novel Microbes in the Brackish Waters of the Caspian Sea. Appl Environ Microbiol 82, 1599–1612 (2016).
Jiaozhou Bay, Yellow Sea	SRR18653131	SAMN27365858	D710	35.983	120.425	2015-09-10	0.33927	5e-05	0.23965	6e-05	22.5065	0.00343091	15.6227	0.0047258	0.7-2.7	0.5	25.373	30.724	N/A	2.17	1.73	0.484	0.09	2.27	Tao, J. et al. Size-fractionated microbiome observed during an eight-month long sampling in Jiaozhou Bay and the Yellow Sea. Sci Data 9, 605 (2022).
Jiaozhou Bay, Yellow Sea	SRR18653127	SAMN27365862	D710	35.983	120.425	2016-03-10	1.01686	6e-05	0.00119	0.00013	67.4564	0.00411709	0.0775758	0.0102392	0.7-2.7	0.5	5.023	31.295	N/A	4.35	3.24	0.03	0.02	0.31	Tao, J. et al. Size-fractionated microbiome observed during an eight-month long sampling in Jiaozhou Bay and the Yellow Sea. Sci Data 9, 605 (2022).
Jiaozhou Bay, Yellow Sea	SRR18653134	SAMN27365855	A53	36.155	120.33	2015-09-10	0.14744	1e-05	0.00244	2e-05	9.78087	0.00068618	0.159063	0.00157527	0.7-2.7	0.5	25.557	29.788	N/A	7.59	32.68	2.484	0.855	1.99	Tao, J. et al. Size-fractionated microbiome observed during an eight-month long sampling in Jiaozhou Bay and the Yellow Sea. Sci Data 9, 605 (2022).
Coastal West Antarctic Peninsula	SRR5590956	SAMN06343904	WAP	-64.8156	-64.0406	2011-01-13	0.00063	0	0	0	0.0417929	0	0	0	N/A	surface	N/A	N/A	N/A	N/A	N/A	N/A	N/A	N/A	https://www.ncbi.nlm.nih.gov/bioproject/?term=west%20Antarctic%20Peninsula%20identified%20by%20metatranscriptomic%20analysis
Coastal West Antarctic Peninsula	SRR5590958	SAMN06343905	WAP	-64.8156	-64.0406	2011-01-20	0.00227	1e-05	1e-05	0	0.150587	0.00068618	0.0006519	0	N/A	surface	N/A	N/A	N/A	N/A	N/A	N/A	N/A	N/A	https://www.ncbi.nlm.nih.gov/bioproject/?term=west%20Antarctic%20Peninsula%20identified%20by%20metatranscriptomic%20analysis
Coastal West Antarctic Peninsula	SRR5590986	SAMN06343907	WAP	-64.8156	-64.0406	2011-05-20	0.00011	0	0	0	0.00729718	0	0	0	N/A	surface	N/A	N/A	N/A	N/A	N/A	N/A	N/A	N/A	https://www.ncbi.nlm.nih.gov/bioproject/?term=west%20Antarctic%20Peninsula%20identified%20by%20metatranscriptomic%20analysis
Coastal West Antarctic Peninsula	SRR5590987	SAMN06343908	WAP	-64.8156	-64.0406	2012-01-05	0.0001	0	0	0	0.0066338	0	0	0	N/A	surface	N/A	N/A	N/A	N/A	N/A	N/A	N/A	N/A	https://www.ncbi.nlm.nih.gov/bioproject/?term=west%20Antarctic%20Peninsula%20identified%20by%20metatranscriptomic%20analysis
Coastal West Antarctic Peninsula	SRR5591034	SAMN06343909	WAP	-64.8156	-64.0406	2012-05-09	0.00036	0	0	0	0.0238817	0	0	0	N/A	surface	N/A	N/A	N/A	N/A	N/A	N/A	N/A	N/A	https://www.ncbi.nlm.nih.gov/bioproject/?term=west%20Antarctic%20Peninsula%20identified%20by%20metatranscriptomic%20analysis
Coastal West Antarctic Peninsula	SRR5591592	SAMN06343910	WAP	-64.8156	-64.0406	2012-05-16	0.00261	0	0	0	0.173142	0	0	0	N/A	surface	N/A	N/A	N/A	N/A	N/A	N/A	N/A	N/A	https://www.ncbi.nlm.nih.gov/bioproject/?term=west%20Antarctic%20Peninsula%20identified%20by%20metatranscriptomic%20analysis
Coastal West Antarctic Peninsula	SRR5620817	SAMN06343906	WAP	-64.8156	-64.0406	2011-05-13	4e-05	0	0	0	0.00265352	0	0	0	N/A	surface	N/A	N/A	N/A	N/A	N/A	N/A	N/A	N/A	https://www.ncbi.nlm.nih.gov/bioproject/?term=west%20Antarctic%20Peninsula%20identified%20by%20metatranscriptomic%20analysis
Ellis Fjord, Antarctic Ocean	SRR8862139	SAMN10864280	Davis_1	-68.5958	78.1913	2014-10-09	0.00061	0	0	0	0.0404662	0	0	0	N/A	surface	N/A	N/A	N/A	N/A	N/A	N/A	N/A	N/A	https://www.ncbi.nlm.nih.gov/bioproject/?term=Marine%20microbial%20communities%20from%20Ellis%20Fjord%2C%20Antarctic%20Ocean
Ellis Fjord, Antarctic Ocean	SRR8862140	SAMN10864058	Davis_1	-68.5958	78.1913	2014-10-09	0.00405	0	0	0	0.268669	0	0	0	N/A	surface	N/A	N/A	N/A	N/A	N/A	N/A	N/A	N/A	https://www.ncbi.nlm.nih.gov/bioproject/?term=Marine%20microbial%20communities%20from%20Ellis%20Fjord%2C%20Antarctic%20Ocean
Ellis Fjord, Antarctic Ocean	SRR8862143	SAMN10864057	Davis_1	-68.5958	78.1913	2014-10-09	1e-05	0	0	0	0.00066338	0	0	0	N/A	surface	N/A	N/A	N/A	N/A	N/A	N/A	N/A	N/A	https://www.ncbi.nlm.nih.gov/bioproject/?term=Marine%20microbial%20communities%20from%20Ellis%20Fjord%2C%20Antarctic%20Ocean
Ellis Fjord, Antarctic Ocean	SRR8862231	SAMN10864056	Davis_1	-68.5958	78.1913	2014-10-08	1e-05	0	0	0	0.00066338	0	0	0	N/A	surface	N/A	N/A	N/A	N/A	N/A	N/A	N/A	N/A	https://www.ncbi.nlm.nih.gov/bioproject/?term=Marine%20microbial%20communities%20from%20Ellis%20Fjord%2C%20Antarctic%20Ocean
Ellis Fjord, Antarctic Ocean	SRR8862232	SAMN10864055	Davis_1	-68.5958	78.1913	2014-10-08	0	0	0	0	0	0	0	0	N/A	surface	N/A	N/A	N/A	N/A	N/A	N/A	N/A	N/A	https://www.ncbi.nlm.nih.gov/bioproject/?term=Marine%20microbial%20communities%20from%20Ellis%20Fjord%2C%20Antarctic%20Ocean
Ellis Fjord, Antarctic Ocean	SRR8862233	SAMN10864408	Davis_1	-68.5958	78.1913	2014-10-08	0	0	0	0	0	0	0	0	N/A	surface	N/A	N/A	N/A	N/A	N/A	N/A	N/A	N/A	https://www.ncbi.nlm.nih.gov/bioproject/?term=Marine%20microbial%20communities%20from%20Ellis%20Fjord%2C%20Antarctic%20Ocean
Ellis Fjord, Antarctic Ocean	SRR8862234	SAMN10864118	Davis_1	-68.5958	78.1913	2014-10-08	0	0	0	0	0	0	0	0	N/A	surface	N/A	N/A	N/A	N/A	N/A	N/A	N/A	N/A	https://www.ncbi.nlm.nih.gov/bioproject/?term=Marine%20microbial%20communities%20from%20Ellis%20Fjord%2C%20Antarctic%20Ocean
Ellis Fjord, Antarctic Ocean	SRR8862235	SAMN10864394	Davis_1	-68.5958	78.1913	2014-10-08	0	0	0	0	0	0	0	0	N/A	surface	N/A	N/A	N/A	N/A	N/A	N/A	N/A	N/A	https://www.ncbi.nlm.nih.gov/bioproject/?term=Marine%20microbial%20communities%20from%20Ellis%20Fjord%2C%20Antarctic%20Ocean
Ellis Fjord, Antarctic Ocean	SRR8862236	SAMN10864281	Davis_1	-68.5958	78.1913	2014-11-02	0.00182	0	0	0	0.120735	0	0	0	N/A	surface	N/A	N/A	N/A	N/A	N/A	N/A	N/A	N/A	https://www.ncbi.nlm.nih.gov/bioproject/?term=Marine%20microbial%20communities%20from%20Ellis%20Fjord%2C%20Antarctic%20Ocean
Ellis Fjord, Antarctic Ocean	SRR8862237	SAMN10864117	Davis_1	-68.5958	78.1913	2014-10-08	1e-05	0	0	0	0.00066338	0	0	0	N/A	surface	N/A	N/A	N/A	N/A	N/A	N/A	N/A	N/A	https://www.ncbi.nlm.nih.gov/bioproject/?term=Marine%20microbial%20communities%20from%20Ellis%20Fjord%2C%20Antarctic%20Ocean
Ellis Fjord, Antarctic Ocean	SRR8862628	SAMN10864116	Davis_1	-68.5958	78.1913	2014-11-02	5e-05	0	0	0	0.0033169	0	0	0	N/A	surface	N/A	N/A	N/A	N/A	N/A	N/A	N/A	N/A	https://www.ncbi.nlm.nih.gov/bioproject/?term=Marine%20microbial%20communities%20from%20Ellis%20Fjord%2C%20Antarctic%20Ocean
Ellis Fjord, Antarctic Ocean	SRR8862629	SAMN10864200	Davis_1	-68.5958	78.1913	2014-11-02	0.00046	0	0	0	0.0305155	0	0	0	N/A	surface	N/A	N/A	N/A	N/A	N/A	N/A	N/A	N/A	https://www.ncbi.nlm.nih.gov/bioproject/?term=Marine%20microbial%20communities%20from%20Ellis%20Fjord%2C%20Antarctic%20Ocean
Nearshore water, Antarctic Ocean	SRR8862645	SAMN10864196	Davis_2	-68.5735	77.9231	2014-06-04	0.00044	0	0	0	0.0291887	0	0	0	N/A	surface	N/A	N/A	N/A	N/A	N/A	N/A	N/A	N/A	https://www.ncbi.nlm.nih.gov/bioproject/?term=Marine+microbial+communities+from+water+near+the+shore%2C+Antarctic+Ocean
Nearshore water, Antarctic Ocean	SRR8862646	SAMN10864199	Davis_2	-68.5735	77.9231	2014-06-04	0.00376	0	1e-05	0	0.249431	0	0.0006519	0	N/A	surface	N/A	N/A	N/A	N/A	N/A	N/A	N/A	N/A	https://www.ncbi.nlm.nih.gov/bioproject/?term=Marine+microbial+communities+from+water+near+the+shore%2C+Antarctic+Ocean
Nearshore water, Antarctic Ocean	SRR8862647	SAMN10864114	Davis_2	-68.5735	77.9231	2014-06-06	0.00355	0	0	0	0.2355	0	0	0	N/A	surface	N/A	N/A	N/A	N/A	N/A	N/A	N/A	N/A	https://www.ncbi.nlm.nih.gov/bioproject/?term=Marine+microbial+communities+from+water+near+the+shore%2C+Antarctic+Ocean
Nearshore water, Antarctic Ocean	SRR8862652	SAMN10864242	Davis_2	-68.5735	77.9231	2014-06-06	7e-05	0	0	0	0.00464366	0	0	0	N/A	surface	N/A	N/A	N/A	N/A	N/A	N/A	N/A	N/A	https://www.ncbi.nlm.nih.gov/bioproject/?term=Marine+microbial+communities+from+water+near+the+shore%2C+Antarctic+Ocean
Nearshore water, Antarctic Ocean	SRR8862653	SAMN10864195	Davis_2	-68.5735	77.9231	2014-06-07	0.00394	0	1e-05	0	0.261372	0	0.0006519	0	N/A	surface	N/A	N/A	N/A	N/A	N/A	N/A	N/A	N/A	https://www.ncbi.nlm.nih.gov/bioproject/?term=Marine+microbial+communities+from+water+near+the+shore%2C+Antarctic+Ocean
Nearshore water, Antarctic Ocean	SRR8862654	SAMN10864395	Davis_2	-68.5735	77.9231	2014-06-06	0.03561	1e-05	5e-05	1e-05	2.3623	0.00068618	0.00325949	0.00078763	N/A	surface	N/A	N/A	N/A	N/A	N/A	N/A	N/A	N/A	https://www.ncbi.nlm.nih.gov/bioproject/?term=Marine+microbial+communities+from+water+near+the+shore%2C+Antarctic+Ocean
Nearshore water, Antarctic Ocean	SRR8862655	SAMN10864334	Davis_2	-68.5735	77.9231	2014-06-07	0.00027	0	0	0	0.0179113	0	0	0	N/A	surface	N/A	N/A	N/A	N/A	N/A	N/A	N/A	N/A	https://www.ncbi.nlm.nih.gov/bioproject/?term=Marine+microbial+communities+from+water+near+the+shore%2C+Antarctic+Ocean
Nearshore water, Antarctic Ocean	SRR8862656	SAMN10864194	Davis_2	-68.5735	77.9231	2014-06-07	0.03409	5e-05	3e-05	1e-05	2.26146	0.00343091	0.00195569	0.00078763	N/A	surface	N/A	N/A	N/A	N/A	N/A	N/A	N/A	N/A	https://www.ncbi.nlm.nih.gov/bioproject/?term=Marine+microbial+communities+from+water+near+the+shore%2C+Antarctic+Ocean
Nearshore water, Antarctic Ocean	SRR8862662	SAMN10864311	Davis_3	-68.5596	77.8957	2014-07-24	0.00234	0	1e-05	0	0.155231	0	0.0006519	0	N/A	surface	N/A	N/A	N/A	N/A	N/A	N/A	N/A	N/A	https://www.ncbi.nlm.nih.gov/bioproject/?term=Marine+microbial+communities+from+water+near+the+shore%2C+Antarctic+Ocean
Nearshore water, Antarctic Ocean	SRR8862666	SAMN10864113	Davis_3	-68.5596	77.8957	2014-07-24	7e-05	0	0	0	0.00464366	0	0	0	N/A	surface	N/A	N/A	N/A	N/A	N/A	N/A	N/A	N/A	https://www.ncbi.nlm.nih.gov/bioproject/?term=Marine+microbial+communities+from+water+near+the+shore%2C+Antarctic+Ocean
Nearshore water, Antarctic Ocean	SRR8862668	SAMN10864335	Davis_3	-68.5596	77.8957	2014-07-24	0.00578	0	0	0	0.383434	0	0	0	N/A	surface	N/A	N/A	N/A	N/A	N/A	N/A	N/A	N/A	https://www.ncbi.nlm.nih.gov/bioproject/?term=Marine+microbial+communities+from+water+near+the+shore%2C+Antarctic+Ocean
Nearshore water, Antarctic Ocean	SRR8862669	SAMN10864193	Davis_3	-68.5596	77.8957	2014-07-25	0.00282	0	0	0	0.187073	0	0	0	N/A	surface	N/A	N/A	N/A	N/A	N/A	N/A	N/A	N/A	https://www.ncbi.nlm.nih.gov/bioproject/?term=Marine+microbial+communities+from+water+near+the+shore%2C+Antarctic+Ocean
Nearshore water, Antarctic Ocean	SRR8862670	SAMN10864112	Davis_3	-68.5596	77.8957	2014-07-25	0.0038	1e-05	0	0	0.252084	0.00068618	0	0	N/A	surface	N/A	N/A	N/A	N/A	N/A	N/A	N/A	N/A	https://www.ncbi.nlm.nih.gov/bioproject/?term=Marine+microbial+communities+from+water+near+the+shore%2C+Antarctic+Ocean
Nearshore water, Antarctic Ocean	SRR8862675	SAMN10864111	Davis_3	-68.5596	77.8957	2014-07-28	0.00256	0	0	0	0.169825	0	0	0	N/A	surface	N/A	N/A	N/A	N/A	N/A	N/A	N/A	N/A	https://www.ncbi.nlm.nih.gov/bioproject/?term=Marine+microbial+communities+from+water+near+the+shore%2C+Antarctic+Ocean
Nearshore water, Antarctic Ocean	SRR8862676	SAMN10864283	Davis_3	-68.5596	77.8957	2014-07-25	4e-05	0	0	0	0.00265352	0	0	0	N/A	surface	N/A	N/A	N/A	N/A	N/A	N/A	N/A	N/A	https://www.ncbi.nlm.nih.gov/bioproject/?term=Marine+microbial+communities+from+water+near+the+shore%2C+Antarctic+Ocean
Nearshore water, Antarctic Ocean	SRR8862677	SAMN10864284	Davis_3	-68.5596	77.8957	2014-07-28	0.00334	0	0	0	0.221569	0	0	0	N/A	surface	N/A	N/A	N/A	N/A	N/A	N/A	N/A	N/A	https://www.ncbi.nlm.nih.gov/bioproject/?term=Marine+microbial+communities+from+water+near+the+shore%2C+Antarctic+Ocean
Nearshore water, Antarctic Ocean	SRR8862678	SAMN10864192	Davis_3	-68.5596	77.8957	2014-07-28	4e-05	0	0	0	0.00265352	0	0	0	N/A	surface	N/A	N/A	N/A	N/A	N/A	N/A	N/A	N/A	https://www.ncbi.nlm.nih.gov/bioproject/?term=Marine+microbial+communities+from+water+near+the+shore%2C+Antarctic+Ocean
Nearshore water, Antarctic Ocean	SRR8862680	SAMN10864191	Davis_3	-68.5596	77.8957	2014-10-01	0.0032	0	1e-05	0	0.212282	0	0.0006519	0	N/A	surface	N/A	N/A	N/A	N/A	N/A	N/A	N/A	N/A	https://www.ncbi.nlm.nih.gov/bioproject/?term=Marine+microbial+communities+from+water+near+the+shore%2C+Antarctic+Ocean
Nearshore water, Antarctic Ocean	SRR8862736	SAMN10864336	Davis_3	-68.5596	77.8957	2014-10-01	0.00357	0	0	0	0.236827	0	0	0	N/A	surface	N/A	N/A	N/A	N/A	N/A	N/A	N/A	N/A	https://www.ncbi.nlm.nih.gov/bioproject/?term=Marine+microbial+communities+from+water+near+the+shore%2C+Antarctic+Ocean
Nearshore water, Antarctic Ocean	SRR8862745	SAMN10864190	Davis_3	-68.5596	77.8957	2014-10-01	3e-05	0	0	0	0.00199014	0	0	0	N/A	surface	N/A	N/A	N/A	N/A	N/A	N/A	N/A	N/A	https://www.ncbi.nlm.nih.gov/bioproject/?term=Marine+microbial+communities+from+water+near+the+shore%2C+Antarctic+Ocean
Nearshore water, Antarctic Ocean	SRR8862746	SAMN10864189	Davis_3	-68.5596	77.8957	2014-10-02	0.00143	0	0	0	0.0948633	0	0	0	N/A	surface	N/A	N/A	N/A	N/A	N/A	N/A	N/A	N/A	https://www.ncbi.nlm.nih.gov/bioproject/?term=Marine+microbial+communities+from+water+near+the+shore%2C+Antarctic+Ocean
Nearshore water, Antarctic Ocean	SRR8862800	SAMN10864396	Davis_3	-68.5596	77.8957	2014-10-02	7e-05	0	0	0	0.00464366	0	0	0	N/A	surface	N/A	N/A	N/A	N/A	N/A	N/A	N/A	N/A	https://www.ncbi.nlm.nih.gov/bioproject/?term=Marine+microbial+communities+from+water+near+the+shore%2C+Antarctic+Ocean
Nearshore water, Antarctic Ocean	SRR8862801	SAMN10864188	Davis_3	-68.5596	77.8957	2014-10-03	0.00213	0	0	0	0.1413	0	0	0	N/A	surface	N/A	N/A	N/A	N/A	N/A	N/A	N/A	N/A	https://www.ncbi.nlm.nih.gov/bioproject/?term=Marine+microbial+communities+from+water+near+the+shore%2C+Antarctic+Ocean
Nearshore water, Antarctic Ocean	SRR8862803	SAMN10864285	Davis_3	-68.5596	77.8957	2014-10-02	0.0025	0	0	0	0.165845	0	0	0	N/A	surface	N/A	N/A	N/A	N/A	N/A	N/A	N/A	N/A	https://www.ncbi.nlm.nih.gov/bioproject/?term=Marine+microbial+communities+from+water+near+the+shore%2C+Antarctic+Ocean
Nearshore water, Antarctic Ocean	SRR8862804	SAMN10864104	Davis_3	-68.5596	77.8957	2014-10-03	0.00146	0	0	0	0.0968535	0	0	0	N/A	surface	N/A	N/A	N/A	N/A	N/A	N/A	N/A	N/A	https://www.ncbi.nlm.nih.gov/bioproject/?term=Marine+microbial+communities+from+water+near+the+shore%2C+Antarctic+Ocean
Nearshore water, Antarctic Ocean	SRR8862808	SAMN10864337	Davis_3	-68.5596	77.8957	2014-10-03	3e-05	0	0	0	0.00199014	0	0	0	N/A	surface	N/A	N/A	N/A	N/A	N/A	N/A	N/A	N/A	https://www.ncbi.nlm.nih.gov/bioproject/?term=Marine+microbial+communities+from+water+near+the+shore%2C+Antarctic+Ocean
Nearshore water, Antarctic Ocean	SRR9648405	SAMN11532525	Davis_2	-68.5735	77.9231	2014-06-04	0.08	5e-05	7e-05	2e-05	5.30704	0.00343091	0.00456328	0.00157527	N/A	surface	N/A	N/A	N/A	N/A	N/A	N/A	N/A	N/A	https://www.ncbi.nlm.nih.gov/bioproject/?term=Marine+microbial+communities+from+water+near+the+shore%2C+Antarctic+Ocean
Northern South China Sea	SRR13122791	SAMN16869663	JH9-20	21.75	117.2	21 September to 4 October 2018	0.00046	0.00204	0	0	0.0305155	0.139981	0	0	> 0.4	20	N/A	N/A	N/A	N/A	N/A	N/A	N/A	N/A	Xu, S., Liu, Y., Zhang, Z., Xu, Y. & Qi, Z. Distributional Pattern of Bacteria, Protists, and Diatoms in Ocean according to Water Depth in the Northern South China Sea. Microbiology Spectrum 10, e02759-21 (2022).
Northern South China Sea	SRR13122792	SAMN16869662	JH9-0	21.75	117.2	21 September to 4 October 2018	0.00064	0.00807	0	0	0.0424563	0.553749	0	0	> 0.4	0	N/A	N/A	N/A	N/A	N/A	N/A	N/A	N/A	Xu, S., Liu, Y., Zhang, Z., Xu, Y. & Qi, Z. Distributional Pattern of Bacteria, Protists, and Diatoms in Ocean according to Water Depth in the Northern South China Sea. Microbiology Spectrum 10, e02759-21 (2022).
Northern South China Sea	SRR13122793	SAMN16869661	JH6-20	22.22	117.1	21 September to 4 October 2018	0.00075	0.00507	0	0	0.0497535	0.347894	0	0	> 0.4	20	N/A	N/A	N/A	N/A	N/A	N/A	N/A	N/A	Xu, S., Liu, Y., Zhang, Z., Xu, Y. & Qi, Z. Distributional Pattern of Bacteria, Protists, and Diatoms in Ocean according to Water Depth in the Northern South China Sea. Microbiology Spectrum 10, e02759-21 (2022).
Northern South China Sea	SRR13122794	SAMN16869660	JH6-0	22.22	117.1	21 September to 4 October 2018	0.00141	0.01932	0	0	0.0935366	1.3257	0	0	> 0.4	0	N/A	N/A	N/A	N/A	N/A	N/A	N/A	N/A	Xu, S., Liu, Y., Zhang, Z., Xu, Y. & Qi, Z. Distributional Pattern of Bacteria, Protists, and Diatoms in Ocean according to Water Depth in the Northern South China Sea. Microbiology Spectrum 10, e02759-21 (2022).
Northern South China Sea	SRR13122795	SAMN16869659	JH1-20	23.29	116.85	21 September to 4 October 2018	0.00013	3e-05	0	0	0.00862394	0.00205855	0	0	> 0.4	20	N/A	N/A	N/A	N/A	N/A	N/A	N/A	N/A	Xu, S., Liu, Y., Zhang, Z., Xu, Y. & Qi, Z. Distributional Pattern of Bacteria, Protists, and Diatoms in Ocean according to Water Depth in the Northern South China Sea. Microbiology Spectrum 10, e02759-21 (2022).
Northern South China Sea	SRR13122797	SAMN16869658	JH1-0	23.29	116.85	21 September to 4 October 2018	0.00028	0.0001	0	0	0.0185746	0.00686182	0	0	> 0.4	0	N/A	N/A	N/A	N/A	N/A	N/A	N/A	N/A	Xu, S., Liu, Y., Zhang, Z., Xu, Y. & Qi, Z. Distributional Pattern of Bacteria, Protists, and Diatoms in Ocean according to Water Depth in the Northern South China Sea. Microbiology Spectrum 10, e02759-21 (2022).
Northern South China Sea	SRR13122798	SAMN16869657	JD9-20	19.125	112.35	21 September to 4 October 2018	0.00132	2e-05	0	0	0.0875661	0.00137236	0	0	> 0.4	20	N/A	N/A	N/A	N/A	N/A	N/A	N/A	N/A	Xu, S., Liu, Y., Zhang, Z., Xu, Y. & Qi, Z. Distributional Pattern of Bacteria, Protists, and Diatoms in Ocean according to Water Depth in the Northern South China Sea. Microbiology Spectrum 10, e02759-21 (2022).
Northern South China Sea	SRR13122799	SAMN16869656	JD9-0	19.125	112.35	21 September to 4 October 2018	0.00085	6e-05	0	0	0.0563873	0.00411709	0	0	> 0.4	0	N/A	N/A	N/A	N/A	N/A	N/A	N/A	N/A	Xu, S., Liu, Y., Zhang, Z., Xu, Y. & Qi, Z. Distributional Pattern of Bacteria, Protists, and Diatoms in Ocean according to Water Depth in the Northern South China Sea. Microbiology Spectrum 10, e02759-21 (2022).
Northern South China Sea	SRR13122800	SAMN16869655	JD6-20	19.98	111.58	21 September to 4 October 2018	0.0011	1e-05	0	0	0.0729718	0.00068618	0	0	> 0.4	20	N/A	N/A	N/A	N/A	N/A	N/A	N/A	N/A	Xu, S., Liu, Y., Zhang, Z., Xu, Y. & Qi, Z. Distributional Pattern of Bacteria, Protists, and Diatoms in Ocean according to Water Depth in the Northern South China Sea. Microbiology Spectrum 10, e02759-21 (2022).
Northern South China Sea	SRR13122801	SAMN16869654	JD6-0	19.98	111.58	21 September to 4 October 2018	0.00141	4e-05	0	0	0.0935366	0.00274473	0	0	> 0.4	0	N/A	N/A	N/A	N/A	N/A	N/A	N/A	N/A	Xu, S., Liu, Y., Zhang, Z., Xu, Y. & Qi, Z. Distributional Pattern of Bacteria, Protists, and Diatoms in Ocean according to Water Depth in the Northern South China Sea. Microbiology Spectrum 10, e02759-21 (2022).
Northern South China Sea	SRR13122802	SAMN16869653	JD1-20	20.91	110.68	21 September to 4 October 2018	0.00026	0.00013	5e-05	0	0.0172479	0.00892037	0.00325949	0	> 0.4	20	N/A	N/A	N/A	N/A	N/A	N/A	N/A	N/A	Xu, S., Liu, Y., Zhang, Z., Xu, Y. & Qi, Z. Distributional Pattern of Bacteria, Protists, and Diatoms in Ocean according to Water Depth in the Northern South China Sea. Microbiology Spectrum 10, e02759-21 (2022).
Northern South China Sea	SRR13122803	SAMN16869652	JD1-0	20.91	110.68	21 September to 4 October 2018	0.00042	4e-05	0.00011	0	0.0278619	0.00274473	0.00717087	0	> 0.4	0	N/A	N/A	N/A	N/A	N/A	N/A	N/A	N/A	Xu, S., Liu, Y., Zhang, Z., Xu, Y. & Qi, Z. Distributional Pattern of Bacteria, Protists, and Diatoms in Ocean according to Water Depth in the Northern South China Sea. Microbiology Spectrum 10, e02759-21 (2022).
Northern South China Sea	SRR13122804	SAMN16869651	JA9-20	16.875	109.42	21 September to 4 October 2018	0.00027	0.00011	0	0	0.0179113	0.007548	0	0	> 0.4	20	N/A	N/A	N/A	N/A	N/A	N/A	N/A	N/A	Xu, S., Liu, Y., Zhang, Z., Xu, Y. & Qi, Z. Distributional Pattern of Bacteria, Protists, and Diatoms in Ocean according to Water Depth in the Northern South China Sea. Microbiology Spectrum 10, e02759-21 (2022).
Northern South China Sea	SRR13122805	SAMN16869650	JA9-0	16.875	109.42	21 September to 4 October 2018	0.0021	0.00074	1e-05	0	0.13931	0.0507775	0.0006519	0	> 0.4	0	N/A	N/A	N/A	N/A	N/A	N/A	N/A	N/A	Xu, S., Liu, Y., Zhang, Z., Xu, Y. & Qi, Z. Distributional Pattern of Bacteria, Protists, and Diatoms in Ocean according to Water Depth in the Northern South China Sea. Microbiology Spectrum 10, e02759-21 (2022).
Northern South China Sea	SRR13122806	SAMN16869649	JA6-20	17.68	109.075	21 September to 4 October 2018	0.00048	0.00025	0	0	0.0318422	0.0171546	0	0	> 0.4	20	N/A	N/A	N/A	N/A	N/A	N/A	N/A	N/A	Xu, S., Liu, Y., Zhang, Z., Xu, Y. & Qi, Z. Distributional Pattern of Bacteria, Protists, and Diatoms in Ocean according to Water Depth in the Northern South China Sea. Microbiology Spectrum 10, e02759-21 (2022).
Northern South China Sea	SRR13122809	SAMN16869648	JA6-0	17.68	109.075	21 September to 4 October 2018	0.00203	0.00081	1e-05	0	0.134666	0.0555808	0.0006519	0	> 0.4	0	N/A	N/A	N/A	N/A	N/A	N/A	N/A	N/A	Xu, S., Liu, Y., Zhang, Z., Xu, Y. & Qi, Z. Distributional Pattern of Bacteria, Protists, and Diatoms in Ocean according to Water Depth in the Northern South China Sea. Microbiology Spectrum 10, e02759-21 (2022).
Northern South China Sea	SRR13122810	SAMN16869647	JN22-20	18.5	108.5	21 September to 4 October 2018	0.0013	0.00238	1e-05	0	0.0862394	0.163311	0.0006519	0	> 0.4	20	N/A	N/A	N/A	N/A	N/A	N/A	N/A	N/A	Xu, S., Liu, Y., Zhang, Z., Xu, Y. & Qi, Z. Distributional Pattern of Bacteria, Protists, and Diatoms in Ocean according to Water Depth in the Northern South China Sea. Microbiology Spectrum 10, e02759-21 (2022).
Northern South China Sea	SRR13122811	SAMN16869646	JN22-0	18.5	108.5	21 September to 4 October 2018	0.00037	0.00023	0	0	0.024545	0.0157822	0	0	> 0.4	0	N/A	N/A	N/A	N/A	N/A	N/A	N/A	N/A	Xu, S., Liu, Y., Zhang, Z., Xu, Y. & Qi, Z. Distributional Pattern of Bacteria, Protists, and Diatoms in Ocean according to Water Depth in the Northern South China Sea. Microbiology Spectrum 10, e02759-21 (2022).
Northern South China Sea	SRR13122812	SAMN16869645	ZF9-20	20.48	114.66	21 September to 4 October 2018	0.00176	0.03868	1e-05	0	0.116755	2.65415	0.0006519	0	> 0.4	20	N/A	N/A	N/A	N/A	N/A	N/A	N/A	N/A	Xu, S., Liu, Y., Zhang, Z., Xu, Y. & Qi, Z. Distributional Pattern of Bacteria, Protists, and Diatoms in Ocean according to Water Depth in the Northern South China Sea. Microbiology Spectrum 10, e02759-21 (2022).
Northern South China Sea	SRR13122813	SAMN16869644	ZF8-0	20.48	114.66	21 September to 4 October 2018	0.00153	0.02708	1e-05	0	0.101497	1.85818	0.0006519	0	> 0.4	0	N/A	N/A	N/A	N/A	N/A	N/A	N/A	N/A	Xu, S., Liu, Y., Zhang, Z., Xu, Y. & Qi, Z. Distributional Pattern of Bacteria, Protists, and Diatoms in Ocean according to Water Depth in the Northern South China Sea. Microbiology Spectrum 10, e02759-21 (2022).
Northern South China Sea	SRR13122814	SAMN16869643	ZF6-20	21.075	114.37	21 September to 4 October 2018	0.00056	0.02286	0	0	0.0371493	1.56861	0	0	> 0.4	20	N/A	N/A	N/A	N/A	N/A	N/A	N/A	N/A	Xu, S., Liu, Y., Zhang, Z., Xu, Y. & Qi, Z. Distributional Pattern of Bacteria, Protists, and Diatoms in Ocean according to Water Depth in the Northern South China Sea. Microbiology Spectrum 10, e02759-21 (2022).
Northern South China Sea	SRR13122815	SAMN16869642	ZF6-0	21.075	114.37	21 September to 4 October 2018	0.00177	0.09034	0	0	0.117418	6.19897	0	0	> 0.4	0	N/A	N/A	N/A	N/A	N/A	N/A	N/A	N/A	Xu, S., Liu, Y., Zhang, Z., Xu, Y. & Qi, Z. Distributional Pattern of Bacteria, Protists, and Diatoms in Ocean according to Water Depth in the Northern South China Sea. Microbiology Spectrum 10, e02759-21 (2022).
Northern South China Sea	SRR13122816	SAMN16869641	ZF1-20	22.24	113.8	21 September to 4 October 2018	0.00046	8e-05	2e-05	0	0.0305155	0.00548946	0.00130379	0	> 0.4	20	N/A	N/A	N/A	N/A	N/A	N/A	N/A	N/A	Xu, S., Liu, Y., Zhang, Z., Xu, Y. & Qi, Z. Distributional Pattern of Bacteria, Protists, and Diatoms in Ocean according to Water Depth in the Northern South China Sea. Microbiology Spectrum 10, e02759-21 (2022).
Northern South China Sea	SRR13122817	SAMN16869640	ZF1-0	22.24	113.8	21 September to 4 October 2018	0.00127	0.00012	7e-05	0	0.0842492	0.00823419	0.00456328	0	> 0.4	0	N/A	N/A	N/A	N/A	N/A	N/A	N/A	N/A	Xu, S., Liu, Y., Zhang, Z., Xu, Y. & Qi, Z. Distributional Pattern of Bacteria, Protists, and Diatoms in Ocean according to Water Depth in the Northern South China Sea. Microbiology Spectrum 10, e02759-21 (2022).
Northwest Paciﬁc Ocean	SRR23460021	SAMN33248006	ST1	21	128.87	2018-08-21	0	0	0	0	0	0	0	0	0.2-1	5	29.1	34.32	8.03	N/A	N/A	N/A	N/A	1.01	Wang, Y., Lin, H., Huang, R. & Zhai, W. Exploring the plankton bacteria diversity and distribution patterns in the surface water of northwest pacific ocean by metagenomic methods. Frontiers in Marine Science 10, (2023).
Northwest Paciﬁc Ocean	SRR23460020	SAMN33248007	ST3	24.18	146.5	2018-08-27	1e-05	0	0	0	0.00066338	0	0	0	0.2-1	5	29	34.72	8.05	N/A	N/A	N/A	N/A	1.07	Wang, Y., Lin, H., Huang, R. & Zhai, W. Exploring the plankton bacteria diversity and distribution patterns in the surface water of northwest pacific ocean by metagenomic methods. Frontiers in Marine Science 10, (2023).
Northwest Paciﬁc Ocean	SRR23460019	SAMN33248008	ST4	31.26	146.49	2018-08-30	1e-05	0	0	0	0.00066338	0	0	0	0.2-1	5	29.1	34.58	7.99	N/A	N/A	N/A	N/A	1.4	Wang, Y., Lin, H., Huang, R. & Zhai, W. Exploring the plankton bacteria diversity and distribution patterns in the surface water of northwest pacific ocean by metagenomic methods. Frontiers in Marine Science 10, (2023).
Northwest Paciﬁc Ocean	SRR23460018	SAMN33248009	ST5	38.34	146.48	2018-09-02	0.01429	0.00024	1e-05	0	0.94797	0.0164684	0.0006519	0	0.2-1	5	25.4	34.08	8.02	N/A	N/A	N/A	N/A	1.46	Wang, Y., Lin, H., Huang, R. & Zhai, W. Exploring the plankton bacteria diversity and distribution patterns in the surface water of northwest pacific ocean by metagenomic methods. Frontiers in Marine Science 10, (2023).
Northwest Paciﬁc Ocean	SRR23460017	SAMN33248010	ST6	35.03	148.7	2018-09-04	0.00171	0.01167	0	0	0.113438	0.800775	0	0	0.2-1	5	28	34.06	8.04	N/A	N/A	N/A	N/A	1.73	Wang, Y., Lin, H., Huang, R. & Zhai, W. Exploring the plankton bacteria diversity and distribution patterns in the surface water of northwest pacific ocean by metagenomic methods. Frontiers in Marine Science 10, (2023).
Northwest Paciﬁc Ocean	SRR23460016	SAMN33248011	ST7	30.56	148.05	2018-09-06	0	0	0	0	0	0	0	0	0.2-1	5	29.5	34.73	7.99	N/A	N/A	N/A	N/A	1.595	Wang, Y., Lin, H., Huang, R. & Zhai, W. Exploring the plankton bacteria diversity and distribution patterns in the surface water of northwest pacific ocean by metagenomic methods. Frontiers in Marine Science 10, (2023).
Northwest Paciﬁc Ocean	SRR23460015	SAMN33248012	ST8	30	143.76	2018-09-07	0	0	0	0	0	0	0	0	0.2-1	5	29	34.65	7.99	N/A	N/A	N/A	N/A	1.75	Wang, Y., Lin, H., Huang, R. & Zhai, W. Exploring the plankton bacteria diversity and distribution patterns in the surface water of northwest pacific ocean by metagenomic methods. Frontiers in Marine Science 10, (2023).
Northwest Paciﬁc Ocean	SRR23460014	SAMN33248013	ST9	25.38	131.44	2018-09-11	1e-05	0	0	0	0.00066338	0	0	0	0.2-1	5	28.7	34.61	8.02	N/A	N/A	N/A	N/A	1.4	Wang, Y., Lin, H., Huang, R. & Zhai, W. Exploring the plankton bacteria diversity and distribution patterns in the surface water of northwest pacific ocean by metagenomic methods. Frontiers in Marine Science 10, (2023).
Northwest Paciﬁc Ocean	SRR23460013	SAMN33248014	ST10	25.67	126.8	2018-09-12	0	2e-05	0	0	0	0.00137236	0	0	0.2-1	5	29.2	34.12	8.02	N/A	N/A	N/A	N/A	1.21	Wang, Y., Lin, H., Huang, R. & Zhai, W. Exploring the plankton bacteria diversity and distribution patterns in the surface water of northwest pacific ocean by metagenomic methods. Frontiers in Marine Science 10, (2023).
Northwest Paciﬁc Ocean	SRR23460012	SAMN33248015	ST11	25.42	123.74	2018-09-13	1e-05	0.00101	0	0	0.00066338	0.0693044	0	0	0.2-1	5	28.9	33.52	8.03	N/A	N/A	N/A	N/A	1.01	Wang, Y., Lin, H., Huang, R. & Zhai, W. Exploring the plankton bacteria diversity and distribution patterns in the surface water of northwest pacific ocean by metagenomic methods. Frontiers in Marine Science 10, (2023).
Ocean Sampling Day (OSD) 2018	ERR4674036	SAMEA7392421	OSD233	38.1953	15.5736	2018-06-21 11:00:00	0.0005	0.00011	0.00029	2e-05	0.033169	0.007548	0.018905	0.00157527	> 0.22	0	N/A	N/A	N/A	N/A	N/A	N/A	N/A	N/A	Kopf, A. et al. The ocean sampling day consortium. GigaScience 4, 27 (2015).
Ocean Sampling Day (OSD) 2018	ERR4674039	SAMEA7392422	OSD232	40.8031	14.34	2018-06-21 10:40:00	0.0006	3e-05	2e-05	1e-05	0.0398028	0.00205855	0.00130379	0.00078763	> 0.22	0	25	36.8	N/A	N/A	N/A	N/A	N/A	N/A	Kopf, A. et al. The ocean sampling day consortium. GigaScience 4, 27 (2015).
Ocean Sampling Day (OSD) 2018	ERR4674042	SAMEA7392423	OSD231	37.8652	12.481	2018-06-21 10:00:00	5e-05	0	0	0	0.0033169	0	0	0	> 0.22	1	N/A	N/A	N/A	N/A	N/A	N/A	N/A	N/A	Kopf, A. et al. The ocean sampling day consortium. GigaScience 4, 27 (2015).
Ocean Sampling Day (OSD) 2018	ERR4674044	SAMEA7392424	OSD229	35.5455	24.3088	2018-06-21 09:00:00	0.00079	6e-05	3e-05	1e-05	0.052407	0.00411709	0.00195569	0.00078763	> 0.22	Surface	N/A	N/A	N/A	N/A	N/A	N/A	N/A	N/A	Kopf, A. et al. The ocean sampling day consortium. GigaScience 4, 27 (2015).
Ocean Sampling Day (OSD) 2018	ERR4674049	SAMEA7392426	OSD227	48.6698	-3.886	2018-06-21 11:40:00	0.00738	3e-05	4e-05	1e-05	0.489574	0.00205855	0.00260759	0.00078763	> 0.22	1	14.74	34.7	N/A	N/A	N/A	N/A	N/A	N/A	Kopf, A. et al. The ocean sampling day consortium. GigaScience 4, 27 (2015).
Ocean Sampling Day (OSD) 2018	ERR4674052	SAMEA7392427	OSD223	54.4853	18.5711	2018-06-21 13:20:00	0.0028	0.0002	0.00016	0.00176	0.185746	0.0137236	0.0104304	0.138623	> 0.22	0	18.9	6.6	N/A	N/A	N/A	N/A	N/A	N/A	Kopf, A. et al. The ocean sampling day consortium. GigaScience 4, 27 (2015).
Ocean Sampling Day (OSD) 2018	ERR4674054	SAMEA7392428	OSD220	42.2285	-8.7788	2018-06-21 09:40:00	0.00093	5e-05	5e-05	2e-05	0.0616943	0.00343091	0.00325949	0.00157527	> 0.22	1	18.4	35.22	N/A	N/A	N/A	N/A	N/A	N/A	Kopf, A. et al. The ocean sampling day consortium. GigaScience 4, 27 (2015).
Ocean Sampling Day (OSD) 2018	ERR4674057	SAMEA7392429	OSD219	53.2403	-9.3123	2018-06-21 12:12:00	0.09745	3e-05	9e-05	3e-05	6.46464	0.00205855	0.00586708	0.0023629	> 0.22	0	N/A	N/A	N/A	N/A	N/A	N/A	N/A	N/A	Kopf, A. et al. The ocean sampling day consortium. GigaScience 4, 27 (2015).
Ocean Sampling Day (OSD) 2018	ERR4674062	SAMEA7392431	OSD217	44.4973	-63.5245	2018-06-21 13:45:00	0.20453	2e-05	9e-05	7e-05	13.5681	0.00137236	0.00586708	0.00551343	> 0.22	0	10	22	8	N/A	0	0	N/A	N/A	Kopf, A. et al. The ocean sampling day consortium. GigaScience 4, 27 (2015).
Ocean Sampling Day (OSD) 2018	ERR4674065	SAMEA7392432	OSD216	43.7558	13.209	2018-06-21 11:00:00	0.00024	0	0	0	0.0159211	0	0	0	> 0.22	0	N/A	N/A	N/A	N/A	N/A	N/A	N/A	N/A	Kopf, A. et al. The ocean sampling day consortium. GigaScience 4, 27 (2015).
Ocean Sampling Day (OSD) 2018	ERR4674068	SAMEA7392433	OSD214	35.2135	-2.8461	N/A	0.14956	6e-05	0.00025	2e-05	9.92151	0.00411709	0.0162974	0.00157527	> 0.22	Surface	N/A	N/A	N/A	N/A	N/A	N/A	N/A	N/A	Kopf, A. et al. The ocean sampling day consortium. GigaScience 4, 27 (2015).
Ocean Sampling Day (OSD) 2018	ERR4674071	SAMEA7392434	OSD212	55.7321	12.5807	2018-06-21 10:44:00	0.15726	1e-05	0.00012	0.00037	10.4323	0.00068618	0.00782277	0.0291424	> 0.22	0	15.9	21	N/A	N/A	N/A	N/A	N/A	N/A	Kopf, A. et al. The ocean sampling day consortium. GigaScience 4, 27 (2015).
Ocean Sampling Day (OSD) 2018	ERR4674074	SAMEA7392435	OSD211	42.967	3.003	2018-06-21 08:30:00	0.00027	1e-05	2e-05	0	0.0179113	0.00068618	0.00130379	0	> 0.22	0	26.2	14.8	N/A	N/A	0.06	0.18	0.15	44.49	Kopf, A. et al. The ocean sampling day consortium. GigaScience 4, 27 (2015).
Ocean Sampling Day (OSD) 2018	ERR4674077	SAMEA7392436	OSD210	43.108	3.081	2018-06-21 07:30:00	0.00018	1e-05	0	0	0.0119408	0.00068618	0	0	> 0.22	0	25.4	28.5	N/A	N/A	0.06	0.07	0.07	4.96	Kopf, A. et al. The ocean sampling day consortium. GigaScience 4, 27 (2015).
Ocean Sampling Day (OSD) 2018	ERR4674080	SAMEA7392437	OSD185	51.4819	2.4512	2018-06-26 02:04:34	0.10164	0	5e-05	3e-05	6.74259	0	0.00325949	0.0023629	> 0.22	3	15.76	34.22	N/A	N/A	0.569	0.029	0.02	0.059	Kopf, A. et al. The ocean sampling day consortium. GigaScience 4, 27 (2015).
Ocean Sampling Day (OSD) 2018	ERR4674085	SAMEA7392439	OSD183	51.7482	2.7011	2018-06-25 21:10:44	0.38987	2e-05	0.00026	0.0001	25.8632	0.00137236	0.0169493	0.00787633	> 0.22	3	15.09	34.57	N/A	N/A	0.219	0.039	0.029	0.839	Kopf, A. et al. The ocean sampling day consortium. GigaScience 4, 27 (2015).
Ocean Sampling Day (OSD) 2018	ERR4674088	SAMEA7392440	OSD182	51.4601	2.3519	2018-06-26 01:27:04	0.1615	1e-05	8e-05	5e-05	10.7136	0.00068618	0.00521518	0.00393817	> 0.22	3	15.42	34.53	N/A	N/A	0.27	0.029	0.02	0.379	Kopf, A. et al. The ocean sampling day consortium. GigaScience 4, 27 (2015).
Ocean Sampling Day (OSD) 2018	ERR4674093	SAMEA7392442	OSD179	51.5697	2.2573	2018-06-26 00:31:19	0.81032	7e-05	0.00048	0.00019	53.755	0.00480328	0.0312911	0.014965	> 0.22	3	14.88	34.73	N/A	N/A	0.389	0.039	0.039	1.149	Kopf, A. et al. The ocean sampling day consortium. GigaScience 4, 27 (2015).
Ocean Sampling Day (OSD) 2018	ERR4674096	SAMEA7392443	OSD178	51.583	2.7942	2018-06-25 10:42:51	0.01732	1e-05	1e-05	1e-05	1.14897	0.00068618	0.0006519	0.00078763	> 0.22	3	16.11	33.56	N/A	N/A	0.469	0.18	0.05	0.31	Kopf, A. et al. The ocean sampling day consortium. GigaScience 4, 27 (2015).
Ocean Sampling Day (OSD) 2018	ERR4674099	SAMEA7392444	OSD177	51.1832	2.7011	2018-06-20 12:59:23	0.0128	5e-05	3e-05	2e-05	0.849126	0.00343091	0.00195569	0.00157527	> 0.22	3	17.04	33.31	N/A	N/A	0.27	0.029	0.029	0.219	Kopf, A. et al. The ocean sampling day consortium. GigaScience 4, 27 (2015).
Ocean Sampling Day (OSD) 2018	ERR4674102	SAMEA7392445	OSD176	51.277	2.612	2018-06-20 11:36:53	0.02122	5e-05	4e-05	3e-05	1.40769	0.00343091	0.00260759	0.0023629	> 0.22	3	16.24	33.78	N/A	N/A	0.1	0.02	0.029	0.109	Kopf, A. et al. The ocean sampling day consortium. GigaScience 4, 27 (2015).
Ocean Sampling Day (OSD) 2018	ERR4674105	SAMEA7392446	OSD175	51.3336	2.499	2018-06-20 10:46:48	0.4209	3e-05	0.00022	0.00011	27.9217	0.00205855	0.0143417	0.00866396	> 0.22	3	15.59	32.42	N/A	N/A	0.059	0.02	0.02	0.15	Kopf, A. et al. The ocean sampling day consortium. GigaScience 4, 27 (2015).
Ocean Sampling Day (OSD) 2018	ERR4674108	SAMEA7392447	OSD171	51.3085	2.8508	2018-06-20 07:47:03	0.00266	6e-05	4e-05	2e-05	0.176459	0.00411709	0.00260759	0.00157527	> 0.22	3	16.85	32.42	N/A	N/A	0.509	0.15	0.07	0.18	Kopf, A. et al. The ocean sampling day consortium. GigaScience 4, 27 (2015).
Ocean Sampling Day (OSD) 2018	ERR4674111	SAMEA7392448	OSD170	51.2706	2.9064	2018-06-20 07:05:28	0.00259	4e-05	4e-05	2e-05	0.171815	0.00274473	0.00260759	0.00157527	> 0.22	3	17.08	32.16	N/A	N/A	1.44	0.3	0.18	0.439	Kopf, A. et al. The ocean sampling day consortium. GigaScience 4, 27 (2015).
Ocean Sampling Day (OSD) 2018	ERR4674114	SAMEA7392449	OSD159	48.359	-4.552	N/A	0.00313	4e-05	2e-05	1e-05	0.207638	0.00274473	0.00130379	0.00078763	> 0.22	Surface	N/A	N/A	N/A	N/A	N/A	N/A	N/A	N/A	Kopf, A. et al. The ocean sampling day consortium. GigaScience 4, 27 (2015).
Ocean Sampling Day (OSD) 2018	ERR4674117	SAMEA7392450	OSD153	36.9978	-7.9817	2018-06-21 10:28:00	0.00345	4e-05	0.00018	1e-05	0.228866	0.00274473	0.0117342	0.00078763	> 0.22	0	19.1	36	8.13	N/A	N/A	N/A	N/A	N/A	Kopf, A. et al. The ocean sampling day consortium. GigaScience 4, 27 (2015).
Ocean Sampling Day (OSD) 2018	ERR4674120	SAMEA7392451	OSD152	44.6936	-63.6403	2018-06-20 13:00:00	0.001	0.00049	0.00028	4e-05	0.066338	0.0336229	0.0182531	0.00315053	> 0.22	1	11.3	30	8.11	N/A	0.876	N/A	N/A	N/A	Kopf, A. et al. The ocean sampling day consortium. GigaScience 4, 27 (2015).
Ocean Sampling Day (OSD) 2018	ERR4674123	SAMEA7392452	OSD141	60.1612	5.115	2018-06-21 10:30:00	0.04697	4e-05	3e-05	3e-05	3.1159	0.00274473	0.00195569	0.0023629	> 0.22	5	11.9	31.37	8.05	N/A	N/A	N/A	N/A	N/A	Kopf, A. et al. The ocean sampling day consortium. GigaScience 4, 27 (2015).
Ocean Sampling Day (OSD) 2018	ERR4674126	SAMEA7392453	OSD122	29.4661	34.9282	2018-06-21 08:01:00	0.00025	0.00036	1e-05	0	0.0165845	0.0247026	0.0006519	0	> 0.22	0	26.79	40.64	N/A	N/A	N/A	N/A	N/A	N/A	Kopf, A. et al. The ocean sampling day consortium. GigaScience 4, 27 (2015).
Ocean Sampling Day (OSD) 2018	ERR4674129	SAMEA7392454	OSD100	35.35	25.29	2018-06-21 09:00:00	0.001	0.00011	9e-05	2e-05	0.066338	0.007548	0.00586708	0.00157527	> 0.22	1	24.58	39.18	8.2	N/A	N/A	N/A	N/A	N/A	Kopf, A. et al. The ocean sampling day consortium. GigaScience 4, 27 (2015).
Ocean Sampling Day (OSD) 2018	ERR4674133	SAMEA7392456	OSD93	33.2464	-8.4761	2018-06-21 12:00:00	0.01915	7e-05	0.00063	1e-05	1.27037	0.00480328	0.0410695	0.00078763	> 0.22	1	24	N/A	8	N/A	N/A	N/A	N/A	N/A	Kopf, A. et al. The ocean sampling day consortium. GigaScience 4, 27 (2015).
Ocean Sampling Day (OSD) 2018	ERR4674136	SAMEA7392457	OSD91	32.7385	-9.039	2018-06-21 10:15:00	0.01971	2e-05	0.00053	0	1.30752	0.00137236	0.0345506	0	> 0.22	1	19	N/A	8	N/A	N/A	N/A	N/A	N/A	Kopf, A. et al. The ocean sampling day consortium. GigaScience 4, 27 (2015).
Ocean Sampling Day (OSD) 2018	ERR4674139	SAMEA7392458	OSD88	46.0842	-1.3083	2018-06-20 08:30:00	0.01787	2e-05	4e-05	2e-05	1.18546	0.00137236	0.00260759	0.00157527	> 0.22	0	N/A	N/A	N/A	N/A	N/A	N/A	N/A	N/A	Kopf, A. et al. The ocean sampling day consortium. GigaScience 4, 27 (2015).
Ocean Sampling Day (OSD) 2018	ERR4674142	SAMEA7392459	OSD81	37.0051	-7.9731	2018-06-21 10:58:00	0.00087	0	0.0001	0	0.0577141	0	0.00651897	0	> 0.22	0	20.9	36.18	8.19	N/A	N/A	N/A	N/A	N/A	Kopf, A. et al. The ocean sampling day consortium. GigaScience 4, 27 (2015).
Ocean Sampling Day (OSD) 2018	ERR4674144	SAMEA7392460	OSD78	43.57	13.595	2018-06-21 12:00:00	0.00026	1e-05	2e-05	0	0.0172479	0.00068618	0.00130379	0	> 0.22	1	26	31.7	N/A	N/A	N/A	N/A	N/A	N/A	Kopf, A. et al. The ocean sampling day consortium. GigaScience 4, 27 (2015).
Ocean Sampling Day (OSD) 2018	ERR4674147	SAMEA7392461	OSD74	41.1416	-8.6668	2018-06-22 11:15:00	0.00034	1e-05	0.00013	0	0.0225549	0.00068618	0.00847467	0	> 0.22	1	20.3	4	N/A	N/A	N/A	N/A	N/A	N/A	Kopf, A. et al. The ocean sampling day consortium. GigaScience 4, 27 (2015).
Ocean Sampling Day (OSD) 2018	ERR4674150	SAMEA7392462	OSD70	45.4142	12.4378	2018-06-21 07:01:00	0.00043	0	0.00232	0	0.0285253	0	0.15124	0	> 0.22	0	N/A	N/A	N/A	N/A	N/A	N/A	N/A	N/A	Kopf, A. et al. The ocean sampling day consortium. GigaScience 4, 27 (2015).
Ocean Sampling Day (OSD) 2018	ERR4674153	SAMEA7392463	OSD69	45.4568	12.2605	2018-06-21 13:35:00	0.00164	0.0001	0.0984	1e-05	0.108794	0.00686182	6.41467	0.00078763	> 0.22	0	N/A	N/A	N/A	N/A	N/A	N/A	N/A	N/A	Kopf, A. et al. The ocean sampling day consortium. GigaScience 4, 27 (2015).
Ocean Sampling Day (OSD) 2018	ERR4674158	SAMEA7392465	OSD60	32.334	-79.1929	2018-06-21 14:20:00	0.0003	0	1e-05	0	0.0199014	0	0.0006519	0	> 0.22	1	28.5	32.56	8.04	N/A	N/A	N/A	N/A	N/A	Kopf, A. et al. The ocean sampling day consortium. GigaScience 4, 27 (2015).
Ocean Sampling Day (OSD) 2018	ERR4674165	SAMEA7392468	OSD48	45.4125	12.5265	2018-06-21 07:25:00	0.00128	7e-05	0.0001	0	0.0849126	0.00480328	0.00651897	0	> 0.22	0	N/A	N/A	N/A	N/A	N/A	N/A	N/A	N/A	Kopf, A. et al. The ocean sampling day consortium. GigaScience 4, 27 (2015).
Ocean Sampling Day (OSD) 2018	ERR4674168	SAMEA7392469	OSD47	45.502	12.4176	2018-06-21 10:47:00	0.00048	1e-05	0.00044	0	0.0318422	0.00068618	0.0286835	0	> 0.22	0	N/A	N/A	N/A	N/A	N/A	N/A	N/A	N/A	Kopf, A. et al. The ocean sampling day consortium. GigaScience 4, 27 (2015).
Ocean Sampling Day (OSD) 2018	ERR4674171	SAMEA7392470	OSD43	32.867	-117.257	2018-06-21 11:42:00	0.07346	0.00037	0.00034	2e-05	4.87319	0.0253887	0.0221645	0.00157527	> 0.22	0	19.85	34	N/A	N/A	N/A	N/A	N/A	N/A	Kopf, A. et al. The ocean sampling day consortium. GigaScience 4, 27 (2015).
Ocean Sampling Day (OSD) 2018	ERR4674174	SAMEA7392471	OSD39	32.7529	-79.8998	2018-06-21 10:57:00	0.00027	0	9e-05	0	0.0179113	0	0.00586708	0	> 0.22	1	30.4	22.19	7.65	N/A	N/A	N/A	N/A	N/A	Kopf, A. et al. The ocean sampling day consortium. GigaScience 4, 27 (2015).
Ocean Sampling Day (OSD) 2018	ERR4674178	SAMEA7392473	OSD26	35.82	-5.75	2018-06-21 10:45:00	0.03344	0.0009	7e-05	0	2.21834	0.0617564	0.00456328	0	> 0.22	1	24	N/A	8.2	N/A	N/A	N/A	N/A	N/A	Kopf, A. et al. The ocean sampling day consortium. GigaScience 4, 27 (2015).
Ocean Sampling Day (OSD) 2018	ERR4674182	SAMEA7392475	OSD22	43.239	5.2888	2018-06-20 11:30:00	0.00375	2e-05	2e-05	0	0.248767	0.00137236	0.00130379	0	> 0.22	2	18.87	38.06	N/A	N/A	N/A	N/A	N/A	N/A	Kopf, A. et al. The ocean sampling day consortium. GigaScience 4, 27 (2015).
Ocean Sampling Day (OSD) 2018	ERR4674188	SAMEA7392477	OSD17	51.4335	2.8082	2018-06-20 08:46:08	0.00764	6e-05	5e-05	1e-05	0.506822	0.00411709	0.00325949	0.00078763	> 0.22	3	16.15	32.96	N/A	N/A	0.059	0.029	0.039	0.029	Kopf, A. et al. The ocean sampling day consortium. GigaScience 4, 27 (2015).
Ocean Sampling Day (OSD) 2018	ERR4674191	SAMEA7392478	OSD14	42.484	3.135	2018-06-19 07:30:00	0.00062	2e-05	1e-05	1e-05	0.0411296	0.00137236	0.0006519	0.00078763	> 0.22	2	19.11	36.73	8.022	N/A	0.06	0.02	0.05	1.08	Kopf, A. et al. The ocean sampling day consortium. GigaScience 4, 27 (2015).
Ocean Sampling Day (OSD) 2018	ERR4674194	SAMEA7392479	OSD13	43.1838	27.9004	2018-06-21 11:30:00	0.0011	5e-05	7e-05	1e-05	0.0729718	0.00343091	0.00456328	0.00078763	> 0.22	0	25.7	13.8	8.37	N/A	N/A	N/A	N/A	N/A	Kopf, A. et al. The ocean sampling day consortium. GigaScience 4, 27 (2015).
Ocean Sampling Day (OSD) 2018	ERR4674197	SAMEA7392480	OSD5	35.66	24.99	2018-06-21 09:00:00	0.00016	1e-05	1e-05	0	0.0106141	0.00068618	0.0006519	0	> 0.22	1	N/A	N/A	N/A	N/A	N/A	N/A	N/A	N/A	Kopf, A. et al. The ocean sampling day consortium. GigaScience 4, 27 (2015).
Ocean Sampling Day (OSD) 2018	ERR4674200	SAMEA7392481	OSD4	40.808	14.25	2018-06-21 13:00:00	0.00091	8e-05	6e-05	1e-05	0.0603676	0.00548946	0.00391138	0.00078763	> 0.22	0	24.8	36.93	N/A	N/A	N/A	N/A	N/A	N/A	Kopf, A. et al. The ocean sampling day consortium. GigaScience 4, 27 (2015).
Ocean Sampling Day (OSD) 2018	ERR4674203	SAMEA7392482	OSD2	48.7778	-3.9375	2018-06-22 12:45:00	0.00115	5e-05	5e-05	2e-05	0.0762887	0.00343091	0.00325949	0.00157527	> 0.22	1	13.52	34.94	7.9404	N/A	N/A	N/A	N/A	N/A	Kopf, A. et al. The ocean sampling day consortium. GigaScience 4, 27 (2015).
Northern Slope of the South China Sea	SRR11893115	SAMN11355745	L11	115°53.223'	19°48.875'	2015-06-20	0.00012	3e-05	1e-05	0	0.00796056	0.00205855	0.0006519	0	> 0.22	5	31.1009	31.6111	N/A	N/A	N/A	N/A	N/A	N/A	Lu, Y. et al. Dynamics in Bacterial Community Affected by Mesoscale Eddies in the Northern Slope of the South China Sea. Microb Ecol 83, 823–836 (2022).
Northern Slope of the South China Sea	SRR11907643	SAMN11355748	L11	115°53.223'	19°48.875'	2015-06-20	0.00108	0.2111	3e-05	0	0.071645	14.4853	0.00195569	0	> 0.22	60	24.9186	34.2111	N/A	N/A	N/A	N/A	N/A	N/A	Lu, Y. et al. Dynamics in Bacterial Community Affected by Mesoscale Eddies in the Northern Slope of the South China Sea. Microb Ecol 83, 823–836 (2022).
Northern Slope of the South China Sea	SRR11907645	SAMN11355746	L11	115°53.223'	19°48.875'	2015-06-20	0.00016	0.00135	0	0	0.0106141	0.0926346	0	0	> 0.22	200	12.782	34.4571	N/A	N/A	N/A	N/A	N/A	N/A	Lu, Y. et al. Dynamics in Bacterial Community Affected by Mesoscale Eddies in the Northern Slope of the South China Sea. Microb Ecol 83, 823–836 (2022).
Northern Slope of the South China Sea	SRR11912304	SAMN11355918	L11	115°52.37'	19°50.86'	2017-03-23	0.00065	0.15341	2e-05	0	0.0431197	10.5267	0.00130379	0	> 0.22	5	24.8189	34.7214	N/A	N/A	N/A	N/A	N/A	N/A	Lu, Y. et al. Dynamics in Bacterial Community Affected by Mesoscale Eddies in the Northern Slope of the South China Sea. Microb Ecol 83, 823–836 (2022).
Northern Slope of the South China Sea	SRR11912531	SAMN11355922	L11	115°52.37'	19°50.86'	2017-03-23	0.00215	1.12638	8e-05	0	0.142627	77.2902	0.00521518	0	> 0.22	90	24.0707	34.7383	N/A	N/A	N/A	N/A	N/A	N/A	Lu, Y. et al. Dynamics in Bacterial Community Affected by Mesoscale Eddies in the Northern Slope of the South China Sea. Microb Ecol 83, 823–836 (2022).
Northern Slope of the South China Sea	SRR15682555	SAMN11355722	L01	114°15.933'	20°20.780'	2015-06-18	0.00022	0.00037	6e-05	4e-05	0.0145944	0.0253887	0.00391138	0.00315053	> 0.22	5	30.4736	33.8155	N/A	N/A	N/A	N/A	N/A	N/A	Lu, Y. et al. Dynamics in Bacterial Community Affected by Mesoscale Eddies in the Northern Slope of the South China Sea. Microb Ecol 83, 823–836 (2022).
Northern Slope of the South China Sea	SRR15683800	SAMN11355944	T01	116°09.58'	19°52.10'	2017-03-29	0.00047	0.07032	1e-05	0	0.0311789	4.82523	0.0006519	0	> 0.22	5	24.7547	34.6118	N/A	N/A	N/A	N/A	N/A	N/A	Lu, Y. et al. Dynamics in Bacterial Community Affected by Mesoscale Eddies in the Northern Slope of the South China Sea. Microb Ecol 83, 823–836 (2022).
Northern Slope of the South China Sea	SRR18682791	SAMN11355750	L13	116°42.163'	19°38.016'	2015-06-21	0.00049	0.00106	0.00039	0.0002	0.0325056	0.0727353	0.025424	0.0157527	> 0.22	5	31.0104	31.7847	N/A	N/A	N/A	N/A	N/A	N/A	Lu, Y. et al. Dynamics in Bacterial Community Affected by Mesoscale Eddies in the Northern Slope of the South China Sea. Microb Ecol 83, 823–836 (2022).
Northern Slope of the South China Sea	SRR18682953	SAMN19492042	T13	115°09.461'	20°00.257'	2015-06-28	0.0055	0.42838	0.00013	5e-05	0.364859	29.3947	0.00847467	0.00393817	> 0.22	40	25.4164	34.141	N/A	N/A	N/A	N/A	N/A	N/A	Lu, Y. et al. Dynamics in Bacterial Community Affected by Mesoscale Eddies in the Northern Slope of the South China Sea. Microb Ecol 83, 823–836 (2022).
Northern Slope of the South China Sea	SRR18682979	SAMN19492043	T13	115°09.461'	20°00.257'	2015-06-28	0.00013	0.00296	2e-05	1e-05	0.00862394	0.20311	0.00130379	0.00078763	> 0.22	200	14.6721	34.5322	N/A	N/A	N/A	N/A	N/A	N/A	Lu, Y. et al. Dynamics in Bacterial Community Affected by Mesoscale Eddies in the Northern Slope of the South China Sea. Microb Ecol 83, 823–836 (2022).
Northern Slope of the South China Sea	SRR18682980	SAMN11355946	T01	116°09.58'	19°52.10'	2017-03-29	0.00136	0.54251	4e-05	0	0.0902197	37.2261	0.00260759	0	> 0.22	85	23.8452	34.7122	N/A	N/A	N/A	N/A	N/A	N/A	Lu, Y. et al. Dynamics in Bacterial Community Affected by Mesoscale Eddies in the Northern Slope of the South China Sea. Microb Ecol 83, 823–836 (2022).
Northern Slope of the South China Sea	SRR18683001	SAMN11355744	L07	115°03.307'	20°06.343'	2015-06-13	0.00437	0.73469	0.00016	0.00017	0.289897	50.4131	0.0104304	0.0133898	> 0.22	80	22.4897	34.5605	N/A	N/A	N/A	N/A	N/A	N/A	Lu, Y. et al. Dynamics in Bacterial Community Affected by Mesoscale Eddies in the Northern Slope of the South China Sea. Microb Ecol 83, 823–836 (2022).
Northern Slope of the South China Sea	SRR18683002	SAMN11355949	T06	116°06.23'	19°52.90'	2017-03-30	0.00022	0.00022	0	0	0.0145944	0.015096	0	0	> 0.22	450	8.8924	34.4034	N/A	N/A	N/A	N/A	N/A	N/A	Lu, Y. et al. Dynamics in Bacterial Community Affected by Mesoscale Eddies in the Northern Slope of the South China Sea. Microb Ecol 83, 823–836 (2022).
Northern Slope of the South China Sea	SRR18683003	SAMN11355945	T01	116°09.58'	19°52.10'	2017-03-29	0.00021	0.00804	0	0	0.013931	0.55169	0	0	> 0.22	200	19.052	34.7207	N/A	N/A	N/A	N/A	N/A	N/A	Lu, Y. et al. Dynamics in Bacterial Community Affected by Mesoscale Eddies in the Northern Slope of the South China Sea. Microb Ecol 83, 823–836 (2022).
Offshore, open sea, reef zones of the South China Sea	SRR15216793	SAMN20336529	S10	113.0015°	15.0210°	May to June 2019	0.00048	0	0	0	0.0318422	0	0	0	> 0.2	5	30.93	33.65	8.36	N/A	N/A	N/A	N/A	N/A	Su, H. et al. Diversity, abundances and distribution of antibiotic resistance genes and virulence factors in the South China Sea revealed by metagenomic sequencing. Science of The Total Environment 814, 152803 (2022).
Offshore, open sea, reef zones of the South China Sea	SRR15216794	SAMN20336528	S9	112.9988°	16.2517°	May to June 2019	0.00163	8e-05	0	0	0.108131	0.00548946	0	0	> 0.2	5	31.13	33.51	8.31	N/A	0.011 mg/L	N/A	N/A	N/A	Su, H. et al. Diversity, abundances and distribution of antibiotic resistance genes and virulence factors in the South China Sea revealed by metagenomic sequencing. Science of The Total Environment 814, 152803 (2022).
Offshore, open sea, reef zones of the South China Sea	SRR15216795	SAMN20336527	S8	116.9918°	13.01217°	May to June 2019	0.00142	1e-05	0	0	0.0941999	0.00068618	0	0	> 0.2	5	30.81	33.64	8.32	N/A	N/A	N/A	N/A	N/A	Su, H. et al. Diversity, abundances and distribution of antibiotic resistance genes and virulence factors in the South China Sea revealed by metagenomic sequencing. Science of The Total Environment 814, 152803 (2022).
Offshore, open sea, reef zones of the South China Sea	SRR15216796	SAMN20336526	S7	116.9996°	14.99739°	May to June 2019	0.0016	0.00094	1e-05	0	0.106141	0.0645011	0.0006519	0	> 0.2	5	29.94	33.62	8.34	N/A	N/A	N/A	0.012 mg/L	N/A	Su, H. et al. Diversity, abundances and distribution of antibiotic resistance genes and virulence factors in the South China Sea revealed by metagenomic sequencing. Science of The Total Environment 814, 152803 (2022).
Offshore, open sea, reef zones of the South China Sea	SRR15216797	SAMN20336525	S6	116.8966°	15.0183°	May to June 2019	0.00073	0.00014	0	0	0.0484267	0.00960655	0	0	> 0.2	5	29.99	33.85	8.36	N/A	0.013 mg/L	N/A	0.005 mg/L	N/A	Su, H. et al. Diversity, abundances and distribution of antibiotic resistance genes and virulence factors in the South China Sea revealed by metagenomic sequencing. Science of The Total Environment 814, 152803 (2022).
Offshore, open sea, reef zones of the South China Sea	SRR15216798	SAMN20336524	S5	116.2298°	17.00433°	May to June 2019	0.00052	2e-05	0	0	0.0344957	0.00137236	0	0	> 0.2	5	29.63	33.64	8.33	N/A	0.015 mg/L	N/A	0.006 mg/L	N/A	Su, H. et al. Diversity, abundances and distribution of antibiotic resistance genes and virulence factors in the South China Sea revealed by metagenomic sequencing. Science of The Total Environment 814, 152803 (2022).
Offshore, open sea, reef zones of the South China Sea	SRR15216799	SAMN20336523	S4	116.1522°	19.5217°	May to June 2019	9e-05	0	0	0	0.00597042	0	0	0	> 0.2	5	30.03	33.34	8.26	N/A	0.063 mg/L	N/A	0.005 mg/L	N/A	Su, H. et al. Diversity, abundances and distribution of antibiotic resistance genes and virulence factors in the South China Sea revealed by metagenomic sequencing. Science of The Total Environment 814, 152803 (2022).
Offshore, open sea, reef zones of the South China Sea	SRR15216800	SAMN20336547	I5	115.501	9.89707	May to June 2019	0.00015	0	0	0	0.0099507	0	0	0	> 0.2	20	30.44	33.61	8.21	N/A	0.082 mg/L	N/A	0.005 mg/L	N/A	Su, H. et al. Diversity, abundances and distribution of antibiotic resistance genes and virulence factors in the South China Sea revealed by metagenomic sequencing. Science of The Total Environment 814, 152803 (2022).
Offshore, open sea, reef zones of the South China Sea	SRR15216801	SAMN20336546	I4	112.906	9.55677	May to June 2019	9e-05	0	0	0	0.00597042	0	0	0	> 0.2	20	30.35	33.44	8.26	N/A	0.007 mg/L	N/A	0.003 mg/L	N/A	Su, H. et al. Diversity, abundances and distribution of antibiotic resistance genes and virulence factors in the South China Sea revealed by metagenomic sequencing. Science of The Total Environment 814, 152803 (2022).
Offshore, open sea, reef zones of the South China Sea	SRR15216802	SAMN20336545	I3	114.092	10.9372	May to June 2019	9e-05	0	0	0	0.00597042	0	0	0	> 0.2	20	30.43	33.71	8.26	N/A	N/A	N/A	0.004 mg/L	N/A	Su, H. et al. Diversity, abundances and distribution of antibiotic resistance genes and virulence factors in the South China Sea revealed by metagenomic sequencing. Science of The Total Environment 814, 152803 (2022).
Offshore, open sea, reef zones of the South China Sea	SRR15216803	SAMN20336544	I2	111.608	16.5314	May to June 2019	0.0002	0.0001	0	0	0.0132676	0.00686182	0	0	> 0.2	20	30.48	34.47	8.23	N/A	N/A	N/A	N/A	N/A	Su, H. et al. Diversity, abundances and distribution of antibiotic resistance genes and virulence factors in the South China Sea revealed by metagenomic sequencing. Science of The Total Environment 814, 152803 (2022).
Offshore, open sea, reef zones of the South China Sea	SRR15216804	SAMN20336543	I1	112.269	16.9769	May to June 2019	0.00043	0.00064	0	0	0.0285253	0.0439157	0	0	> 0.2	20	30.31	34.11	8.22	N/A	0.038 mg/L	N/A	0.005 mg/L	N/A	Su, H. et al. Diversity, abundances and distribution of antibiotic resistance genes and virulence factors in the South China Sea revealed by metagenomic sequencing. Science of The Total Environment 814, 152803 (2022).
Offshore, open sea, reef zones of the South China Sea	SRR15216808	SAMN20336522	S3	115.0143°	20.5825°	May to June 2019	8e-05	1e-05	0	0	0.00530704	0.00068618	0	0	> 0.2	5	29.88	33.26	8.24	N/A	0.074 mg/L	N/A	0.005 mg/L	N/A	Su, H. et al. Diversity, abundances and distribution of antibiotic resistance genes and virulence factors in the South China Sea revealed by metagenomic sequencing. Science of The Total Environment 814, 152803 (2022).
Offshore, open sea, reef zones of the South China Sea	SRR15216811	SAMN20336537	S13-5	112.9924°	10.98753°	May to June 2019	0.00014	4e-05	0	0	0.00928732	0.00274473	0	0	> 0.2	5	30.62	33.6	8.36	N/A	0.046 mg/L	N/A	0.003 mg/L	N/A	Su, H. et al. Diversity, abundances and distribution of antibiotic resistance genes and virulence factors in the South China Sea revealed by metagenomic sequencing. Science of The Total Environment 814, 152803 (2022).
Offshore, open sea, reef zones of the South China Sea	SRR15216817	SAMN20336531	S12-5	113.0097°	14.72954°	May to June 2019	0.00016	5e-05	0	0	0.0106141	0.00343091	0	0	> 0.2	5	30.21	33.95	8.32	N/A	N/A	N/A	N/A	N/A	Su, H. et al. Diversity, abundances and distribution of antibiotic resistance genes and virulence factors in the South China Sea revealed by metagenomic sequencing. Science of The Total Environment 814, 152803 (2022).
Offshore, open sea, reef zones of the South China Sea	SRR15216818	SAMN20336530	S11	113.0045°	15.0015°	May to June 2019	0.00036	0.00073	0	0	0.0238817	0.0500913	0	0	> 0.2	5	30.65	33.65	8.33	N/A	N/A	N/A	N/A	N/A	Su, H. et al. Diversity, abundances and distribution of antibiotic resistance genes and virulence factors in the South China Sea revealed by metagenomic sequencing. Science of The Total Environment 814, 152803 (2022).
Offshore, open sea, reef zones of the South China Sea	SRR15216819	SAMN20336521	S2	117.8131°	21.6544°	May to June 2019	0	0	0	0	0	0	0	0	> 0.2	5	29.27	33.38	8.21	N/A	0.067 mg/L	N/A	0.006 mg/L	N/A	Su, H. et al. Diversity, abundances and distribution of antibiotic resistance genes and virulence factors in the South China Sea revealed by metagenomic sequencing. Science of The Total Environment 814, 152803 (2022).
Offshore, open sea, reef zones of the South China Sea	SRR15216820	SAMN20336520	S1	116.704°	21.9306°	May to June 2019	0.00077	0.00019	0.00012	0	0.0510803	0.0130375	0.00782277	0	> 0.2	5	28.94	32.09	8.2	N/A	0.086 mg/L	N/A	0.004 mg/L	N/A	Su, H. et al. Diversity, abundances and distribution of antibiotic resistance genes and virulence factors in the South China Sea revealed by metagenomic sequencing. Science of The Total Environment 814, 152803 (2022).
Yellow Sea	SRR22586163	SAMN32120283	H10S	33.002	124.02	2021-04-18	2.39857	0.00051	0.00745	0.00038	159.116	0.0349953	0.485664	0.0299301	N/A	Surface	N/A	N/A	N/A	N/A	N/A	N/A	N/A	N/A	https://www.ncbi.nlm.nih.gov/bioproject/PRJNA910293/
Yellow Sea	SRR22586167	SAMN32120279	H06S	33	122.043	2021-04-17	0.20639	4e-05	0.00026	6e-05	13.6915	0.00274473	0.0169493	0.0047258	N/A	Surface	N/A	N/A	N/A	N/A	N/A	N/A	N/A	N/A	https://www.ncbi.nlm.nih.gov/bioproject/PRJNA910293/
Yellow Sea	SRR22586168	SAMN32120307	H37S	36.9906	122.901	2021-04-21	0.90119	6e-05	0.00176	0.00011	59.7831	0.00411709	0.114734	0.00866396	N/A	Surface	N/A	N/A	N/A	N/A	N/A	N/A	N/A	N/A	https://www.ncbi.nlm.nih.gov/bioproject/PRJNA910293/
Yellow Sea	SRR22586170	SAMN32120305	H36S	37.0573	123.746	2021-04-22	0.02898	0	2e-05	2e-05	1.92247	0	0.00130379	0.00157527	N/A	Surface	N/A	N/A	N/A	N/A	N/A	N/A	N/A	N/A	https://www.ncbi.nlm.nih.gov/bioproject/PRJNA910293/
Yellow Sea	SRR22586173	SAMN32120303	H32S	35.9843	121.035	2021-04-21	2.37403	0.00031	0.00191	0.00043	157.488	0.0212716	0.124512	0.0338682	N/A	Surface	N/A	N/A	N/A	N/A	N/A	N/A	N/A	N/A	https://www.ncbi.nlm.nih.gov/bioproject/PRJNA910293/
Yellow Sea	SRR22586175	SAMN32120301	H30S	35.9707	123.857	2021-04-21	0.05532	1e-05	7e-05	3e-05	3.66982	0.00068618	0.00456328	0.0023629	N/A	Surface	N/A	N/A	N/A	N/A	N/A	N/A	N/A	N/A	https://www.ncbi.nlm.nih.gov/bioproject/PRJNA910293/
Yellow Sea	SRR22586177	SAMN32120299	H27S	35.9772	123.13	2021-04-20	0.00073	0	0	0	0.0484267	0	0	0	N/A	Surface	N/A	N/A	N/A	N/A	N/A	N/A	N/A	N/A	https://www.ncbi.nlm.nih.gov/bioproject/PRJNA910293/
Yellow Sea	SRR22586179	SAMN32120297	H25S	35.9994	123.979	2021-04-20	0.351	8e-05	0.00014	8e-05	23.2846	0.00548946	0.00912656	0.00630106	N/A	Surface	N/A	N/A	N/A	N/A	N/A	N/A	N/A	N/A	https://www.ncbi.nlm.nih.gov/bioproject/PRJNA910293/
Yellow Sea	SRR22586181	SAMN32120295	H23S	34.9976	123.977	2021-04-20	0.00016	0	0	0	0.0106141	0	0	0	N/A	Surface	N/A	N/A	N/A	N/A	N/A	N/A	N/A	N/A	https://www.ncbi.nlm.nih.gov/bioproject/PRJNA910293/
Yellow Sea	SRR22586182	SAMN32120277	H05S	32.8503	122.447	2021-04-17	0.23089	8e-05	0.0023	4e-05	15.3168	0.00548946	0.149936	0.00315053	N/A	Surface	N/A	N/A	N/A	N/A	N/A	N/A	N/A	N/A	https://www.ncbi.nlm.nih.gov/bioproject/PRJNA910293/
Yellow Sea	SRR22586186	SAMN32120291	H18S	34.9875	120.506	2021-04-19	0.77838	0.00011	0.00071	0.00016	51.6362	0.007548	0.0462847	0.0126021	N/A	Surface	N/A	N/A	N/A	N/A	N/A	N/A	N/A	N/A	https://www.ncbi.nlm.nih.gov/bioproject/PRJNA910293/
Yellow Sea	SRR22586188	SAMN32120289	H15S	34.2516	121.814	2021-04-18	0.79603	0.00014	0.0009	0.00016	52.807	0.00960655	0.0586708	0.0126021	N/A	Surface	N/A	N/A	N/A	N/A	N/A	N/A	N/A	N/A	https://www.ncbi.nlm.nih.gov/bioproject/PRJNA910293/
Yellow Sea	SRR22586190	SAMN32120287	H13S	34.0017	122.865	2021-04-18	0.00076	0	0	0	0.0504169	0	0	0	N/A	Surface	N/A	N/A	N/A	N/A	N/A	N/A	N/A	N/A	https://www.ncbi.nlm.nih.gov/bioproject/PRJNA910293/
Yellow Sea	SRR22586192	SAMN32120285	H11S	33.9813	123.899	2021-04-18	0.00227	0	0	0	0.150587	0	0	0	N/A	Surface	N/A	N/A	N/A	N/A	N/A	N/A	N/A	N/A	https://www.ncbi.nlm.nih.gov/bioproject/PRJNA910293/
Yellow Sea	SRR22586193	SAMN32120276	H02S	32.0101	124.074	2021-04-17	0.69092	0.0002	0.00916	0.00015	45.8342	0.0137236	0.597138	0.0118145	N/A	Surface	N/A	N/A	N/A	N/A	N/A	N/A	N/A	N/A	https://www.ncbi.nlm.nih.gov/bioproject/PRJNA910293/
Chesapeake and Delaware Bay	SRR5216472	SAMN06266052	1	39.409	-76.0467	2015-04-11 08:54:00	0.00034	2e-05	1e-05	0	0.0225549	0.00137236	0.0006519	0	> 0.8	1.38	7.93	0.07	N/A	2.5	66.601	N/A	0.2	57.537	Ahmed, M. A., Lim, S. J. & Campbell, B. J. Metagenomes, Metatranscriptomes, and Metagenome-Assembled Genomes from Chesapeake and Delaware Bay (USA) Water Samples. Microbiol Resour Announc 10, e00262-21 (2021).
Chesapeake and Delaware Bay	SRR5216637	SAMN06264353	16	38.1257	-76.2555	2015-04-13 07:00:00	0.02146	0	3e-05	0.00296	1.42361	0	0.00195569	0.233139	0.22-0.8	1.86	8.98	14.7	N/A	5.1	10.737	N/A	-0.1095	0.3945	Ahmed, M. A., Lim, S. J. & Campbell, B. J. Metagenomes, Metatranscriptomes, and Metagenome-Assembled Genomes from Chesapeake and Delaware Bay (USA) Water Samples. Microbiol Resour Announc 10, e00262-21 (2021).
Chesapeake and Delaware Bay	SRR5216425	SAMN06266053	16	38.1257	-76.2555	2015-04-13 07:00:00	0.309	9e-05	0.00057	0.06965	20.4984	0.00617564	0.0371582	5.48586	> 0.8	1.86	8.98	14.7	N/A	5.1	10.737	N/A	-0.1095	0.3945	Ahmed, M. A., Lim, S. J. & Campbell, B. J. Metagenomes, Metatranscriptomes, and Metagenome-Assembled Genomes from Chesapeake and Delaware Bay (USA) Water Samples. Microbiol Resour Announc 10, e00262-21 (2021).
Chesapeake and Delaware Bay	SRR5881769	SAMN06264351	33	37.1738	-76.3018	2015-04-16 07:25:00	0.05024	0	3e-05	0	3.33282	0	0.00195569	0	0.22-0.8	1.99	10.63	30.52	N/A	2.1	0.4555	N/A	-0.112	0.4205	Ahmed, M. A., Lim, S. J. & Campbell, B. J. Metagenomes, Metatranscriptomes, and Metagenome-Assembled Genomes from Chesapeake and Delaware Bay (USA) Water Samples. Microbiol Resour Announc 10, e00262-21 (2021).
Chesapeake and Delaware Bay	SRR5881770	SAMN06264351	33	37.1738	-76.3018	2015-04-16 07:25:00	0.05558	1e-05	9e-05	6e-05	3.68707	0.00068618	0.00586708	0.0047258	0.22-0.8	1.99	10.63	30.52	N/A	2.1	0.4555	N/A	-0.112	0.4205	Ahmed, M. A., Lim, S. J. & Campbell, B. J. Metagenomes, Metatranscriptomes, and Metagenome-Assembled Genomes from Chesapeake and Delaware Bay (USA) Water Samples. Microbiol Resour Announc 10, e00262-21 (2021).
Chesapeake and Delaware Bay	SRR8239691	SAMN06264995	33	37.1738	-76.3018	2015-04-16 07:25:00	0.7216	0.0001	0.00103	0.00038	47.8695	0.00686182	0.0671454	0.0299301	> 0.8	1.99	10.63	30.52	N/A	2.1	0.4555	N/A	-0.112	0.4205	Ahmed, M. A., Lim, S. J. & Campbell, B. J. Metagenomes, Metatranscriptomes, and Metagenome-Assembled Genomes from Chesapeake and Delaware Bay (USA) Water Samples. Microbiol Resour Announc 10, e00262-21 (2021).
Chesapeake and Delaware Bay	SRR5216638	SAMN06266060	1	39.4395	-76.0028	2015-08-17 10:50:00	1e-05	0	0	0	0.00066338	0	0	0	0.22-0.8	1.45	27.03	0.64	N/A	6.62	20.0115	N/A	0.311	40.29	Ahmed, M. A., Lim, S. J. & Campbell, B. J. Metagenomes, Metatranscriptomes, and Metagenome-Assembled Genomes from Chesapeake and Delaware Bay (USA) Water Samples. Microbiol Resour Announc 10, e00262-21 (2021).
Chesapeake and Delaware Bay	SRR5216639	SAMN06265975	1	39.4395	-76.0028	2015-08-17 10:50:00	0.00021	1e-05	0	0	0.013931	0.00068618	0	0	> 0.8	1.45	27.03	0.64	N/A	6.62	20.0115	N/A	0.311	40.29	Ahmed, M. A., Lim, S. J. & Campbell, B. J. Metagenomes, Metatranscriptomes, and Metagenome-Assembled Genomes from Chesapeake and Delaware Bay (USA) Water Samples. Microbiol Resour Announc 10, e00262-21 (2021).
Chesapeake and Delaware Bay	SRR5216642	SAMN06265905	17	37.8602	-76.2038	2015-08-20 10:54:00	2e-05	0	0.00029	0	0.00132676	0	0.018905	0	0.22-0.8	1.29	27.41	15.36	N/A	6.32	2.6655	N/A	-0.0085	23.8	Ahmed, M. A., Lim, S. J. & Campbell, B. J. Metagenomes, Metatranscriptomes, and Metagenome-Assembled Genomes from Chesapeake and Delaware Bay (USA) Water Samples. Microbiol Resour Announc 10, e00262-21 (2021).
Chesapeake and Delaware Bay	SRR5216640	SAMN06266062	17	37.8602	-76.2038	2015-08-20 10:54:00	0.00029	2e-05	0.00248	0	0.019238	0.00137236	0.161671	0	> 0.8	1.29	27.41	15.36	N/A	6.32	2.6655	N/A	-0.0085	23.8	Ahmed, M. A., Lim, S. J. & Campbell, B. J. Metagenomes, Metatranscriptomes, and Metagenome-Assembled Genomes from Chesapeake and Delaware Bay (USA) Water Samples. Microbiol Resour Announc 10, e00262-21 (2021).
Chesapeake and Delaware Bay	SRR5216645	SAMN06264994	24	37.3082	-76.184	2015-08-21 10:58:00	0.0005	2e-05	0.00171	1e-05	0.033169	0.00137236	0.111474	0.00078763	> 0.8	1.22	27.36	20.48	N/A	11.45	-0.646	N/A	0.0605	17.68	Ahmed, M. A., Lim, S. J. & Campbell, B. J. Metagenomes, Metatranscriptomes, and Metagenome-Assembled Genomes from Chesapeake and Delaware Bay (USA) Water Samples. Microbiol Resour Announc 10, e00262-21 (2021).
Chesapeake and Delaware Bay	SRR5216644	SAMN06265909	32	37.051	-76.0773	2015-08-22 12:05:00	4e-05	0	9e-05	0	0.00265352	0	0.00586708	0	0.22-0.8	1.81	26.6	26.65	N/A	3.87	6.5755	N/A	0.183	6.01	Ahmed, M. A., Lim, S. J. & Campbell, B. J. Metagenomes, Metatranscriptomes, and Metagenome-Assembled Genomes from Chesapeake and Delaware Bay (USA) Water Samples. Microbiol Resour Announc 10, e00262-21 (2021).
Chesapeake and Delaware Bay	SRR5216643	SAMN06265908	32	37.051	-76.0773	2015-08-22 12:05:00	0.00142	5e-05	0.00468	0	0.0941999	0.00343091	0.305088	0	> 0.8	1.81	26.6	26.65	N/A	3.87	6.5755	N/A	0.183	6.01	Ahmed, M. A., Lim, S. J. & Campbell, B. J. Metagenomes, Metatranscriptomes, and Metagenome-Assembled Genomes from Chesapeake and Delaware Bay (USA) Water Samples. Microbiol Resour Announc 10, e00262-21 (2021).
Chesapeake and Delaware Bay	SRR5466256	SAMN06267360	12	39.8493	-75.2823	2014-11-01 10:58:00	0	0	0	0	0	0	0	0	> 0.8	1.2	15.09	0.31	N/A	6.72	191.235	N/A	0.47	32.785	Ahmed, M. A., Lim, S. J. & Campbell, B. J. Metagenomes, Metatranscriptomes, and Metagenome-Assembled Genomes from Chesapeake and Delaware Bay (USA) Water Samples. Microbiol Resour Announc 10, e00262-21 (2021).
Chesapeake and Delaware Bay	SRR5597147	SAMN06343911	12	39.8493	-75.2823	2014-11-01 10:58:00	3e-05	0	1e-05	0	0.00199014	0	0.0006519	0	> 0.8	1.2	15.09	0.31	N/A	6.72	191.235	N/A	0.47	32.785	Ahmed, M. A., Lim, S. J. & Campbell, B. J. Metagenomes, Metatranscriptomes, and Metagenome-Assembled Genomes from Chesapeake and Delaware Bay (USA) Water Samples. Microbiol Resour Announc 10, e00262-21 (2021).
Chesapeake and Delaware Bay	SRR5598934	SAMN06343912	18	39.4387	-75.5387	2014-11-02 10:53:00	3e-05	0	0.0003	0	0.00199014	0	0.0195569	0	> 0.8	1.53	13.82	15.41	N/A	2.69	38.36	N/A	0.29	18.995	Ahmed, M. A., Lim, S. J. & Campbell, B. J. Metagenomes, Metatranscriptomes, and Metagenome-Assembled Genomes from Chesapeake and Delaware Bay (USA) Water Samples. Microbiol Resour Announc 10, e00262-21 (2021).
Chesapeake and Delaware Bay	SRR5600317	SAMN06343913	18	39.4387	-75.5387	2014-11-02 10:53:00	0.00011	0	0.00224	0	0.00729718	0	0.146025	0	> 0.8	1.53	13.82	15.41	N/A	2.69	38.36	N/A	0.29	18.995	Ahmed, M. A., Lim, S. J. & Campbell, B. J. Metagenomes, Metatranscriptomes, and Metagenome-Assembled Genomes from Chesapeake and Delaware Bay (USA) Water Samples. Microbiol Resour Announc 10, e00262-21 (2021).
Chesapeake and Delaware Bay	SRR5601138	SAMN06343914	24	38.7667	-74.9167	2014-11-03 11:00:00	4e-05	0	2e-05	0	0.00265352	0	0.00130379	0	> 0.8	1.8	13.5	30	N/A	3.54	5.95	N/A	0.14	6.34	Ahmed, M. A., Lim, S. J. & Campbell, B. J. Metagenomes, Metatranscriptomes, and Metagenome-Assembled Genomes from Chesapeake and Delaware Bay (USA) Water Samples. Microbiol Resour Announc 10, e00262-21 (2021).
Chesapeake and Delaware Bay	SRR5466257	SAMN06267361	24	38.7667	-74.9167	2014-11-03 11:00:00	0.00329	5e-05	0.00386	1e-05	0.218252	0.00343091	0.251632	0.00078763	> 0.8	1.8	13.5	30	N/A	3.54	5.95	N/A	0.14	6.34	Ahmed, M. A., Lim, S. J. & Campbell, B. J. Metagenomes, Metatranscriptomes, and Metagenome-Assembled Genomes from Chesapeake and Delaware Bay (USA) Water Samples. Microbiol Resour Announc 10, e00262-21 (2021).
Chesapeake and Delaware Bay	SRR5601333	SAMN06343915	5	39.7998	-75.4263	2014-03-19 07:15:00	2e-05	0	0	0	0.00132676	0	0	0	> 0.8	1.82	4.39	0.19	N/A	4.9	123	N/A	0.26	57.41	Ahmed, M. A., Lim, S. J. & Campbell, B. J. Metagenomes, Metatranscriptomes, and Metagenome-Assembled Genomes from Chesapeake and Delaware Bay (USA) Water Samples. Microbiol Resour Announc 10, e00262-21 (2021).
Chesapeake and Delaware Bay	SRR5601371	SAMN06343916	5	39.7998	-75.4263	2014-03-19 07:15:00	9e-05	1e-05	1e-05	0	0.00597042	0.00068618	0.0006519	0	> 0.8	1.82	4.39	0.19	N/A	4.9	123	N/A	0.26	57.41	Ahmed, M. A., Lim, S. J. & Campbell, B. J. Metagenomes, Metatranscriptomes, and Metagenome-Assembled Genomes from Chesapeake and Delaware Bay (USA) Water Samples. Microbiol Resour Announc 10, e00262-21 (2021).
Chesapeake and Delaware Bay	SRR5601898	SAMN06343917	22	39.113	-75.2012	2014-03-21 10:00:00	3e-05	0	0	0	0.00199014	0	0	0	> 0.8	1.5	4.21	20.12	N/A	14.1	14.78	N/A	0.01	2.38	Ahmed, M. A., Lim, S. J. & Campbell, B. J. Metagenomes, Metatranscriptomes, and Metagenome-Assembled Genomes from Chesapeake and Delaware Bay (USA) Water Samples. Microbiol Resour Announc 10, e00262-21 (2021).
Chesapeake and Delaware Bay	SRR5602438	SAMN06343918	22	39.113	-75.2012	2014-03-21 10:00:00	0.00042	2e-05	2e-05	1e-05	0.0278619	0.00137236	0.00130379	0.00078763	> 0.8	1.5	4.21	20.12	N/A	14.1	14.78	N/A	0.01	2.38	Ahmed, M. A., Lim, S. J. & Campbell, B. J. Metagenomes, Metatranscriptomes, and Metagenome-Assembled Genomes from Chesapeake and Delaware Bay (USA) Water Samples. Microbiol Resour Announc 10, e00262-21 (2021).
Chesapeake and Delaware Bay	SRR5466259	SAMN06267362	32	38.777	-75.0105	2014-03-22 10:00:00	0.00026	0	0	0	0.0172479	0	0	0	> 0.8	2.27	4.17	29.91	N/A	3.8	0.29	N/A	0.02	0.76	Ahmed, M. A., Lim, S. J. & Campbell, B. J. Metagenomes, Metatranscriptomes, and Metagenome-Assembled Genomes from Chesapeake and Delaware Bay (USA) Water Samples. Microbiol Resour Announc 10, e00262-21 (2021).
Chesapeake and Delaware Bay	SRR5466258	SAMN06267363	32	38.777	-75.0105	2014-03-22 10:00:00	0.023	4e-05	4e-05	1e-05	1.52577	0.00274473	0.00260759	0.00078763	> 0.8	2.27	4.17	29.91	N/A	3.8	0.29	N/A	0.02	0.76	Ahmed, M. A., Lim, S. J. & Campbell, B. J. Metagenomes, Metatranscriptomes, and Metagenome-Assembled Genomes from Chesapeake and Delaware Bay (USA) Water Samples. Microbiol Resour Announc 10, e00262-21 (2021).
Chesapeake and Delaware Bay	SRR5602498	SAMN06343919	0.18	39.8385	-75.3542	2014-08-28 11:04:00	0	0	0	0	0	0	0	0	> 0.8	1.27	25.32	0.18	N/A	10.27	176.4	N/A	0.43	15	Ahmed, M. A., Lim, S. J. & Campbell, B. J. Metagenomes, Metatranscriptomes, and Metagenome-Assembled Genomes from Chesapeake and Delaware Bay (USA) Water Samples. Microbiol Resour Announc 10, e00262-21 (2021).
Chesapeake and Delaware Bay	SRR5602543	SAMN06343920	0.18	39.8385	-75.3542	2014-08-28 11:04:00	0.0001	0	0	0	0.0066338	0	0	0	> 0.8	1.27	25.32	0.18	N/A	10.27	176.4	N/A	0.43	15	Ahmed, M. A., Lim, S. J. & Campbell, B. J. Metagenomes, Metatranscriptomes, and Metagenome-Assembled Genomes from Chesapeake and Delaware Bay (USA) Water Samples. Microbiol Resour Announc 10, e00262-21 (2021).
Chesapeake and Delaware Bay	SRR5604249	SAMN06343921	0.18	39.8145	-75.3893	2014-08-27 22:57:00	0.00011	0	2e-05	0	0.00729718	0	0.00130379	0	> 0.8	1.29	25.43	0.19	N/A	9.87	170.56	N/A	0.41	10.25	Ahmed, M. A., Lim, S. J. & Campbell, B. J. Metagenomes, Metatranscriptomes, and Metagenome-Assembled Genomes from Chesapeake and Delaware Bay (USA) Water Samples. Microbiol Resour Announc 10, e00262-21 (2021).
Chesapeake and Delaware Bay	SRR5605292	SAMN06343922	0.18	39.8145	-75.3893	2014-08-27 22:57:00	0.00011	1e-05	3e-05	0	0.00729718	0.00068618	0.00195569	0	> 0.8	1.29	25.43	0.19	N/A	9.87	170.56	N/A	0.41	10.25	Ahmed, M. A., Lim, S. J. & Campbell, B. J. Metagenomes, Metatranscriptomes, and Metagenome-Assembled Genomes from Chesapeake and Delaware Bay (USA) Water Samples. Microbiol Resour Announc 10, e00262-21 (2021).
Chesapeake and Delaware Bay	SRR5605855	SAMN06343923	38	39.1572	-75.2425	2014-08-31 11:02:00	2e-05	0	0.00013	0	0.00132676	0	0.00847467	0	> 0.8	1.52	24.51	21.97	N/A	10.78	5.38	N/A	0.18	10.68	Ahmed, M. A., Lim, S. J. & Campbell, B. J. Metagenomes, Metatranscriptomes, and Metagenome-Assembled Genomes from Chesapeake and Delaware Bay (USA) Water Samples. Microbiol Resour Announc 10, e00262-21 (2021).
Chesapeake and Delaware Bay	SRR5606041	SAMN06343924	38	39.1572	-75.2425	2014-08-31 11:02:00	0.00056	3e-05	0.00408	0	0.0371493	0.00205855	0.265974	0	> 0.8	1.52	24.51	21.97	N/A	10.78	5.38	N/A	0.18	10.68	Ahmed, M. A., Lim, S. J. & Campbell, B. J. Metagenomes, Metatranscriptomes, and Metagenome-Assembled Genomes from Chesapeake and Delaware Bay (USA) Water Samples. Microbiol Resour Announc 10, e00262-21 (2021).
Chesapeake and Delaware Bay	SRR5608192	SAMN06343925	35	39.1465	-75.2433	2014-08-30 23:01:00	4e-05	0	0.00012	0	0.00265352	0	0.00782277	0	> 0.8	1.49	24.27	21.53	N/A	11.35	9.63	N/A	0.24	15.17	Ahmed, M. A., Lim, S. J. & Campbell, B. J. Metagenomes, Metatranscriptomes, and Metagenome-Assembled Genomes from Chesapeake and Delaware Bay (USA) Water Samples. Microbiol Resour Announc 10, e00262-21 (2021).
Chesapeake and Delaware Bay	SRR5616380	SAMN06343926	35	39.1465	-75.2433	2014-08-30 23:01:00	0.00085	3e-05	0.01042	1e-05	0.0563873	0.00205855	0.679277	0.00078763	> 0.8	1.49	24.27	21.53	N/A	11.35	9.63	N/A	0.24	15.17	Ahmed, M. A., Lim, S. J. & Campbell, B. J. Metagenomes, Metatranscriptomes, and Metagenome-Assembled Genomes from Chesapeake and Delaware Bay (USA) Water Samples. Microbiol Resour Announc 10, e00262-21 (2021).
Chesapeake and Delaware Bay	SRR5620630	SAMN06343927	44	38.8473	-75.1072	2014-09-01 11:00:00	0	0	0	0	0	0	0	0	> 0.8	1.78	24.3	28.81	N/A	8.87	0.39	N/A	0.15	5.64	Ahmed, M. A., Lim, S. J. & Campbell, B. J. Metagenomes, Metatranscriptomes, and Metagenome-Assembled Genomes from Chesapeake and Delaware Bay (USA) Water Samples. Microbiol Resour Announc 10, e00262-21 (2021).
Chesapeake and Delaware Bay	SRR5651152	SAMN06343928	44	38.8473	-75.1072	2014-09-01 11:00:00	0.00073	1e-05	0.00151	0	0.0484267	0.00068618	0.0984365	0	> 0.8	1.78	24.3	28.81	N/A	8.87	0.39	N/A	0.15	5.64	Ahmed, M. A., Lim, S. J. & Campbell, B. J. Metagenomes, Metatranscriptomes, and Metagenome-Assembled Genomes from Chesapeake and Delaware Bay (USA) Water Samples. Microbiol Resour Announc 10, e00262-21 (2021).
Chesapeake and Delaware Bay	SRR5466260	SAMN06267364	41	38.8487	-75.1075	2014-08-31 23:01:00	2e-05	0	2e-05	0	0.00132676	0	0.00130379	0	> 0.8	1.62	24.29	29.18	N/A	4.93	0.54	N/A	0.14	5.38	Ahmed, M. A., Lim, S. J. & Campbell, B. J. Metagenomes, Metatranscriptomes, and Metagenome-Assembled Genomes from Chesapeake and Delaware Bay (USA) Water Samples. Microbiol Resour Announc 10, e00262-21 (2021).
Chesapeake and Delaware Bay	SRR5656064	SAMN06343929	41	38.8487	-75.1075	2014-08-31 23:01:00	0.00074	2e-05	0.00164	0	0.0490901	0.00137236	0.106911	0	> 0.8	1.62	24.29	29.18	N/A	4.93	0.54	N/A	0.14	5.38	Ahmed, M. A., Lim, S. J. & Campbell, B. J. Metagenomes, Metatranscriptomes, and Metagenome-Assembled Genomes from Chesapeake and Delaware Bay (USA) Water Samples. Microbiol Resour Announc 10, e00262-21 (2021).

## Sheet: Table S10
Supplementary Table S10. Genomic basis for nutrient adaptation
(a) Comparison of the number of genes involved in nutrient metabolism among genomes of eukaryotic picophytoplankton
Metabolic category		Bathycoccus Clade BI			Bathycoccus Clade BII			Bathycoccus Clade BIII			Bathycoccus Clade BIV			Ostreococcus				Micromonas		Oligotrophic PPEs
		Bathycoccus prasinos RCC1105	SRR5821798_bin.148	YEL_H10	TARA_ION_45_MAG_00030	TARA_PSE_93_MAG_00017	ERR599097_bin.1	Bathycoccus sp. UST710	SCS_RJ1	CAS_S1	BAL_E1	BAL_S1	ERR2206775_bin.1	Ostreococcus sp. RCC809	Ostreococcus lucimarinus CCE9901	Ostreococcus mediterraneus RCC2590	Ostreococcus tauri RCC4221	Micromonas commoda RCC299	Micromonas pusilla CCMP1545	Chloropicon primus CCMP1205	Pycnococcus provasolii NIES-2893	Pelagomonas calceolata RCC100
Nitrogen	Assimilatory nitrate reduction	17	13	14	11	10	9	11	12	12	10	12	11	14	14	12	16	17	15	12	19	17
	Ammonium transporters	6	5	2	6	6	5	6	4	5	2	4	3	4	4	4	4	6	5	4	3	5
	Nitrate/nitrite transporters	1	1	0	2	2	2	1	1	1	1	1	1	1	1	1	1	5	1	2	3	2
	Denitrification	2	0	0	0	0	0	0	0	0	0	0	0	0	0	0	1	2	0	3	1	2
	Dissimilatory nitrate reduction to ammonia	0	0	0	0	0	1	1	1	1	1	1	1	2	3	0	0	2	1	3	0	2
	Organic degradation and synthesis	14	14	14	15	15	14	13	13	14	13	13	12	20	21	20	19	27	21	23	29	40
Phosphate	Organic phosphoester hydrolysis	2	2	2	2	2	2	2	2	2	3	4	2	3	4	4	2	4	5	5	1	3
	Oxidative phosphorylation	5	5	4	4	5	4	5	4	4	4	4	4	4	5	6	5	4	4	5	6	4
	Pentose phosphate pathway	26	23	23	22	27	25	28	25	27	24	25	23	22	24	24	22	32	32	28	24	27
	Phosphonate and phosphinate metabolism	4	4	3	4	4	3	4	4	4	5	5	4	3	3	3	3	3	5	7	7	6
	Phosphotransferase system	1	1	1	1	0	1	1	1	1	1	1	0	1	1	1	1	1	1	2	2	1
	Purine metabolism	71	64	64	67	71	62	68	64	63	60	61	59	59	68	63	67	90	75	73	75	68
	Pyrimidine metabolism	39	35	35	35	36	31	34	31	32	30	31	28	42	43	39	42	55	46	57	47	49
	Pyruvate metabolism	23	23	24	24	23	22	24	22	25	20	22	20	18	19	21	20	25	23	22	22	17
	Oragnic P transporters	5	4	4	4	5	3	4	4	4	4	5	5	6	5	4	4	3	5	3	4	5
	Inorganic P transporters	3	3	3	3	3	3	3	2	3	3	3	5	6	6	4	5	3	3	6	6	9
	Two-component system	2	1	1	2	2	2	1	1	1	2	2	1	3	5	3	1	1	1	1	6	3
Iron	Iron acquisition: iron transport	15	14	14	15	14	17	13	12	13	11	12	12	15	18	17	18	19	19	25	20	27
	Iron aquisition: heme transport	1	1	1	1	1	1	1	1	1	1	1	1	0	0	1	1	1	0	0	1	6
	Iron aquisition: heme oxygenase	1	1	1	1	1	1	1	1	1	0	1	0	1	1	1	1	2	1	3	3	3
	Iron aquisition siderophore synthesis	28	27	27	30	30	26	30	28	28	27	28	27	32	32	27	28	40	33	44	49	51
	Iron aquisition: siderophore transport	10	8	8	7	8	7	10	10	10	9	10	11	8	9	10	10	11	9	9	11	12
	Iron aquisition: siderophore transport potential	0	0	0	0	0	0	0	0	0	0	0	0	0	0	0	0	0	0	0	0	0
	Iron gene regulation	0	0	0	0	0	0	0	0	0	0	0	0	0	0	0	0	0	0	0	0	0
	Iron oxidation	0	0	0	0	0	0	0	0	0	0	0	0	0	0	0	0	0	0	0	0	0
	Possible iron oxidation and possible iron reduction	0	0	0	0	0	0	0	0	0	0	0	0	0	0	0	0	0	0	0	0	0
	Probable iron reduction	0	0	0	0	0	0	0	0	0	0	0	0	0	0	0	0	0	0	0	0	0
	Iron reduction	6	6	5	6	6	6	6	5	6	6	6	5	4	5	4	5	7	6	4	5	9
	Iron storage	1	0	0	2	2	0	1	0	0	0	0	0	1	2	1	1	1	1	1	1	0
	Magnetosome formation	1	1	1	1	1	1	0	0	0	0	0	0	3	2	2	2	3	3	4	4	4
Vitamin B12	METH (XP_042923308.1; Cobalamin-independent methionine synthase)	1	1	2	1	1	1	1	1	1	1	1	1	2	1	1	1	1	1	1	1	1
	METE (AAC49178.1; Cobalamin-dependent methionine synthase/Methionine synthase)	0	0	0	0	0	0	0	0	0	0	0	0	0	0	0	0	0	0	0	0	0
	RNRII (Q2PDF6.1; Ribonucleotide reductase II)	0	0	0	0	0	0	0	0	0	0	0	0	0	0	0	0	0	0	0	0	0
	MCM (XP_002179504.1; Methylmalonyl-CoA mutase)	0	0	0	0	0	0	0	0	0	0	0	0	0	0	0	0	0	0	0	0	0
	MTRR (AAF16876.1; Methionine synthase reductase)	1	1	1	1	1	1	2	2	1	1	0	1	2	3	1	2	2	2	1	2	1
	CblA (NP_001362573.1; B12 transporter CblA)	0	0	0	0	0	0	0	0	0	0	0	0	0	0	0	0	0	0	0	0	0
	CblB (AAH11831.1; Adenosyl-transferase CblB)	1	1	1	1	1	1	1	1	1	1	1	1	1	1	0	1	1	1	1	1	1
Vitamin B1	Thic (K03147; Phosphomethylpyrimidine synthase)	0	0	0	0	0	0	0	0	0	0	0	0	0	0	0	0	0	0	1	1	0
	TH1 (K14153; Hydroxymethylpyrimidine kinase / Phosphomethylpyrimidine kinase / Thiamine-phosphate diphosphorylase)	0	0	0	0	0	0	0	0	0	0	0	0	1	1	1	1	0	1	1	1	2
	Thi4 (K03146; Thiamine thiazole synthase)	0	0	0	0	0	0	0	0	0	0	0	0	0	0	0	0	0	0	1	1	0
	rsgA (K06949; Ribosome biogenesis GTPase / Thiamine phosphate phosphatase)	1	1	1	1	1	1	1	1	1	1	1	1	1	1	1	1	1	1	1	1	0
	TPK (K00949; Thiamine pyrophosphokinase)	1	1	1	1	1	1	1	0	1	1	1	1	1	1	1	1	1	1	1	1	1
Vitamin 7	BioF (K00652; 8-amino-7-oxononanoate synthase synthase)	1	0	0	1	0	0	1	1	1	0	1	1	1	1	1	1	0	0	0	1	0
	BioA (K19562, K00833; Diaminopelargonic acid synthase/adenosylmethionine-8-amino-7-oxononanoate aminotransferase)	1	1	1	1	1	1	1	1	1	1	1	1	1	2	1	1	1	1	1	0	1
	BioD (K19562, K01935; ATP-dependent dethiobiotin synthetase BioD)	1	1	1	1	1	1	1	1	1	1	1	1	1	2	1	1	1	1	1	0	1
	BioB (K01012; Biotin synthase)	1	1	1	1	1	1	1	1	1	1	1	1	1	1	1	1	1	1	1	1	1
(b) Comparison of the number of specific genes involved in nutrient (N, P, Fe) adaptation among genomes of eukaryotic picophytoplankton
Category	Gene function	Bathycoccus prasinos RCC1105	SRR5821798_bin.148	YEL_H10	TARA_ION_45_MAG_00030	TARA_PSE_93_MAG_00017	ERR599097_bin.1	Bathycoccus sp. UST710	SCS_RJ1	CAS_S1	BAL_E1	BAL_S1	ERR2206775_bin.1	Ostreococcus sp. RCC809	Ostreococcus lucimarinus CCE9901	Ostreococcus mediterraneus RCC2590	Ostreococcus tauri RCC4221	Micromonas commoda RCC299	Micromonas pusilla CCMP1545	Chloropicon primus CCMP1205	Pycnococcus provasolii NIES-2893	Pelagomonas calceolata RCC100
N	NRT2 type nitrate/nitrite transporters	1	1	0	1	1	1	1	1	1	1	1	1	1	1	1	1	4	1	1	2	3
	NarK/NasA type nitrate/nitrite transporter	0	0	0	1	1	1	0	0	0	0	0	0	0	0	0	0	1	0	0	0	0
	NIT (nitrate/nitrite sensor)	0	0	0	0	0	0	0	0	0	0	0	0	0	0	0	0	0	0	0	0	3
	AMT (ammonium transporte)	6	5	2	6	6	5	6	4	5	2	4	3	4	4	4	4	6	5	4	3	5
P	PstS ( high-affinity phosphate-binding protein)	2	2	2	2	2	2	2	2	2	2	1	3	4	4	3	4	1	1	2	2	3
	pho4 (phosphate system positive regulatory protein)	1	1	1	1	1	1	1	0	1	1	2	0	1	2	1	1	1	1	2	2	2
	PiT (low-affinity inorganic phosphate transporter)	0	0	0	0	0	0	0	0	0	0	0	2	1	0	0	0	1	1	2	2	4
	phoA (alkaline phosphatase)	0	0	0	0	0	0	0	0	0	0	0	0	0	0	0	0	0	0	0	0	0
	phoD (alkaline phosphatase)	0	0	0	0	0	0	0	0	0	1	1	0	0	0	1	0	2	4	1	1	1
	phoX (alkaline phosphatase)	0	0	0	0	0	0	0	0	0	0	0	0	0	0	0	0	1	0	0	0	0
	phoH (phosphate starvation-inducible ATPase)	0	0	0	0	0	0	0	0	0	0	0	0	0	0	0	0	0	0	1	0	0
Fe	Ferritin	1	0	0	2	2	0	1	0	0	0	0	0	1	2	1	1	1	1	1	1	0

[truncated: 4 more sheets: Table S11, Table S12, Table S13, Table S14]
